# Supplementary material for: Advances in methylation analysis of liquid biopsy in early cancer detection of colorectal and lung cancer
Source: Sci Rep. 2023 Aug 19;13:13502. doi: 10.1038/s41598-023-40611-w (PMC10439900; doi:10.1038/s41598-023-40611-w)
Supplement: Supplementary file 1 — Supplementary Information 1. [file 41598_2023_40611_MOESM1_ESM.xlsx]

## Sheet: Supplementary Table 1
	Supplementary Table 1. Index sequence information used in this study
	P7 index		P5 index
	No.	Sequence	No.	Sequence
	A701	GCTCAGGA	A501	CTGGAGTA
	A702	CGGATGTT	A502	ATCCTGTA
	A703	CATGCCTA	A503	GGTCAGAT
	A704	GTAGAGAG	A504	GCAATTCG
	A705	CCTCTCTG	A505	CTTAGGAC
	A706	AGCGTAGC	A506	GTCCTAAG
	A707	TAGCGAGT	A507	AACGTGGA
	A708	GTAGCTCC	A508	CTGTGTTG
	A709	TACTACGC	A509	GTTAAGGC
	A710	AGGCTCCG	A510	CACCTTAC
	A711	TCATGAGC	A511	CAGTGAAG
	A712	CCTGAGAT	A512	GTTCAACC
	A713	TCGCCTTA	A513	TGGCTATC
	A714	TTACGATG	A514	CACCTCGA
	A715	TCCTGTGT	A515	CCATCACT
	A716	GCGTGAAC	A516	TCTCTTCC
	A717	CATAGAGT	A517	ACGGTACG
	A718	TGCGAGAC	A518	GATACCGT

## Sheet: Supplementary Table 2
	Supplementary Table 2. Sequencing result statistics
	Sample Name	Type	FastqReads	Mapped	Dedupped	TotalReads	%OnTargetReads	%CutREsites	Read depth (Average)	%OnTargetReads (Mitochondria)
	CC-BL-0125	Colorectal cancer	113723992	102976708	56341703	29500823	49.6562	95.8412	226.537	97.19
	CC-BL-0126	Colorectal cancer	85895042	78330195	31642985	16697864	35.9052	94.5829	93.9483	94.36
	CC-BL-0127	Colorectal cancer	91685550	81549278	38131698	20071974	60.6119	95.9182	187.988	96.3
	CC-BL-0129	Colorectal cancer	100909864	91406445	46772845	24538202	46.305	95.7967	175.794	92.75
	CC-BL-0130	Colorectal cancer	89995092	79588497	45340083	23714351	51.5804	95.7256	189.387	96.93
	CC-BL-0131	Colorectal cancer	104811612	96046690	55067136	28814284	47.5661	95.8264	211.984	91.98
	CC-BL-0132	Colorectal cancer	92783036	83424077	47576989	24915220	47.6547	95.8797	183.538	94.67
	CC-BL-0133	Colorectal cancer	88996940	80167584	50138093	26182198	53.2125	95.8456	215.442	95.76
	CC-BL-0134	Colorectal cancer	99829648	89860314	36622851	19284411	58.4992	95.7567	174.61	97.71
	CC-BL-0136	Colorectal cancer	94571762	86410163	40487338	21230155	53.1492	96.2606	173.734	96.97
	CC-BL-0138	Colorectal cancer	105258788	95365889	43006966	22602941	52.2083	95.6722	182.81	96.31
	CC-BL-0139	Colorectal cancer	88528440	79360059	38082626	19972948	55.0963	95.7745	170.293	96.83
	CC-BL-0141	Colorectal cancer	94637406	84450809	45810981	24030271	52.7463	95.9701	195.748	94.91
	CC-BL-0142	Colorectal cancer	87960190	79622784	29963849	15805444	64.5392	95.9079	157.637	96.64
	CC-BL-0143	Colorectal cancer	98092872	89008282	37623148	19765250	56.957	95.6352	174.468	96.48
	CC-BL-0145	Colorectal cancer	103589044	94351725	49789098	25993478	51.9026	96.0457	208.189	95.62
	CC-BL-0148	Colorectal cancer	97653900	87688617	49229684	25772409	55.1264	96.0042	219.335	97.65
	CC-BL-0151	Colorectal cancer	89533354	80924019	40947528	21477316	50.6316	95.8486	168.151	96.58
	CC-BL-0152	Colorectal cancer	86652342	76290248	43770850	22917334	58.0603	95.8204	205.811	96.49
	CC-BL-0153	Colorectal cancer	92219392	81673412	51803265	27039243	54.3953	95.7478	227.672	93.44
	CC-BL-0154	Colorectal cancer	96660136	84538064	52078546	27176512	54.1893	95.7908	227.859	96.82
	CC-BL-0157	Colorectal cancer	89704044	80371847	41495691	21748245	58.0705	96.0709	194.837	97
	CC-BL-0158	Colorectal cancer	83351394	76004798	35236555	18526499	49.7284	95.9746	142.274	96.54
	CC-BL-0159	Colorectal cancer	98607956	89315057	55378025	28883407	52.9788	95.7582	236.841	95.85
	CC-BL-0160	Colorectal cancer	106897064	94526948	48071052	25187290	55.6166	96.0679	216.118	95.55
	CC-BL-0162	Colorectal cancer	95362662	87349502	45705227	23924292	39.3347	95.6366	145.839	93.81
	CC-BL-0163	Colorectal cancer	90488694	80702820	44732085	23399716	55.2868	96.0042	199.721	95.84
	CC-BL-0165	Colorectal cancer	87465278	78398099	37705662	19820564	56.3242	95.982	172.387	97.13
	CC-BL-0167	Colorectal cancer	102030310	92559401	43104761	22600046	51.5059	95.9612	179.785	95.88
	CC-BL-0168	Colorectal cancer	106012532	96103220	53946880	28238742	49.2138	96.1228	214.284	96.09
	CC-BL-0170	Colorectal cancer	113915124	101912497	55941570	29411980	55.4258	95.9849	251.719	94.18
	CC-BL-0171	Colorectal cancer	91128354	82331004	39355792	20678831	53.0592	95.942	169.497	95.72
	CC-BL-0173	Colorectal cancer	78989622	71293490	25341326	13377369	59.0171	95.3654	122.699	97.2
	CC-BL-0174	Colorectal cancer	109803682	99098003	53566213	28030204	52.1149	95.8723	225.828	95.76
	CC-BL-0175	Colorectal cancer	96089724	86181968	50606031	26522211	48.2773	95.9597	197.764	93.75
	CC-BL-0177	Colorectal cancer	91642394	80909693	53258955	27824239	52.5753	95.3654	227.351	93.13
	CC-BL-0178	Colorectal cancer	83226316	75648442	44737656	23341491	41.9384	95.1831	152.427	90.52
	CC-BL-0179	Colorectal cancer	83752284	76500505	43342142	22672074	48.314	95.7537	169.548	95.5
	CC-BL-0183	Colorectal cancer	94034446	85164870	48535296	25355515	55.1759	95.7967	216.448	96.33
	CC-BL-0186	Colorectal cancer	94724778	85987930	34327841	18086085	50.2093	95.7419	140.576	96.54
	CC-BL-0187	Colorectal cancer	75379336	68418106	41240125	21540135	51.1036	95.8797	170.159	95.34
	CC-BL-0190	Colorectal cancer	80853458	71737666	37862618	19794271	58.5135	95.7611	179.262	97.33
	CC-BL-0195	Colorectal cancer	82529594	73948412	29567419	15588266	57.0841	95.9197	137.495	96.58
	CC-BL-0197	Colorectal cancer	85436198	78718446	28718707	15119279	48.0038	95.4025	112.754	95.58
	CC-BL-0202	Colorectal cancer	89709132	80398966	47027318	24598350	48.0892	95.5759	183.437	94.59
	CC-BL-0205	Colorectal cancer	87702668	78781745	40003850	20981307	55.5329	95.6826	180.482	96.97
	CC-BL-0214	Colorectal cancer	103860340	90951526	53399983	27910065	51.8048	96.0635	223.077	94.13
	CC-BL-0216	Colorectal cancer	100986188	90941654	45590960	23890360	60.0232	95.8901	221.641	98.05
	CC-BL-0218	Colorectal cancer	89017390	79412803	41223100	21604542	53.7756	95.9583	179.445	96.06
	CC-BL-0220	Colorectal cancer	99801370	89649915	47662477	24945776	64.7385	96.1806	248.86	97.47
	CC-BL-0221	Colorectal cancer	106202058	94867488	51781970	27097592	58.3288	95.8056	244.515	95.82
	CC-BL-0226	Colorectal cancer	90177948	80306048	44611746	23325002	58.5774	95.9849	210.975	96.67
	CC-BL-0227	Colorectal cancer	99568060	87211703	53250157	27871431	62.9417	95.9257	271.048	97.2
	CC-BL-0229	Colorectal cancer	91414742	82357123	37430967	19657013	57.4966	95.9775	174.531	98.23
	CC-BL-0231	Colorectal cancer	84204046	75763565	37659552	19725100	62.8964	95.6944	192.15	97.13
	CC-BL-0232	Colorectal cancer	88921802	80119804	48522372	25291079	55.2533	96.0754	215.574	95.81
	CC-BL-0233	Colorectal cancer	89023552	79517027	36678776	19307997	48.3405	95.3728	145.046	96.29
	CC-BL-0234	Colorectal cancer	119863828	107968470	65546721	34237865	49.4255	95.8352	261.707	91.27
	CC-BL-0235	Colorectal cancer	103093492	92999770	48564471	25422789	54.7801	95.8486	215.349	97.54
	CC-BL-0237	Colorectal cancer	91854186	82092617	39412205	20679621	49.9557	95.9108	159.64	96.84
	CC-BL-0239	Colorectal cancer	93881288	84868562	38318374	20139942	50.0789	95.5166	156.501	97.91
	CC-BL-0245	Colorectal cancer	108999186	99283430	56305142	29386779	53.3993	96.0531	242.136	96.26
	CC-BL-0246	Colorectal cancer	90738350	78977876	41464078	21750894	58.8606	96.0146	197.628	97.16
	CC-BL-0247	Colorectal cancer	84992310	77037078	30402769	16019280	52.1851	95.6856	129.487	96.77
	CC-BL-0248	Colorectal cancer	95181852	85369963	49067906	25614304	52.5218	95.813	208.104	97.32
	CC-BL-0252	Colorectal cancer	95736220	85916457	39517327	20755411	56.4385	95.8441	181.144	95.09
	CC-BL-0253	Colorectal cancer	86166608	77617960	32295684	17029948	50.2557	95.5373	132.773	97.67
	CC-BL-0255	Colorectal cancer	93894000	82979682	56523501	29539414	51.4066	96.1658	234.036	94.55
	CC-BL-0257	Colorectal cancer	82495852	75082900	41606415	21730269	52.4624	95.853	176.275	95.82
	CC-BL-0259	Colorectal cancer	89435792	79789560	34701035	18268168	58.237	95.8101	164.576	97.44
	CC-BL-0260	Colorectal cancer	87391724	77726706	27964275	14780863	59.3396	95.6796	135.865	96.23
	CC-BL-0263	Colorectal cancer	86291322	77625290	35637678	18730170	54.6519	95.8797	158.235	95.81
	CC-BL-0264	Colorectal cancer	78262180	69912612	32895210	17269744	54.1359	95.6485	144.869	95.79
	CC-BL-0267	Colorectal cancer	104634736	94618813	52556993	27467124	45.8545	95.9538	194.543	95.66
	CC-BL-0270	Colorectal cancer	93204792	84634537	42752630	22375314	56.7785	96.0813	195.974	96.52
	CC-BL-0271	Colorectal cancer	80745366	72705631	28522722	15047349	56.417	95.7537	131.4	97.03
	CC-BL-0279	Colorectal cancer	87900878	80719737	37332420	19564343	53.9954	95.9835	163.121	97.06
	CC-BL-0280	Colorectal cancer	93682460	84799666	36354994	19119964	52.4037	95.6203	155.304	96.14
	CC-BL-0281	Colorectal cancer	78101946	69666700	32589341	17083194	65.0873	95.8797	171.879	96.91
	CC-BL-0282	Colorectal cancer	101498036	91678229	43158035	22633968	53.91	95.8501	188.678	97.13
	CC-BL-0283	Colorectal cancer	100062922	89600706	42991954	22519617	57.1111	95.8441	198.883	96.71
	CC-BL-0284	Colorectal cancer	107233396	97145552	43242881	22687063	52.8903	95.7196	185.796	97.37
	CC-BL-0285	Colorectal cancer	103020904	92268853	40606767	21338505	56.2443	96.0665	185.163	96.7
	CC-BL-0292	Colorectal cancer	92213170	82240250	42589804	22313641	54.9886	95.8664	189.697	96.36
	CC-BL-0293	Colorectal cancer	99620054	91588182	52101657	27292070	35.4012	95.6307	149.741	93.06
	CC-BL-0294	Colorectal cancer	90883462	81806181	42420960	22256551	53.5649	95.9257	184.199	97.02
	CC-BL-0296	Colorectal cancer	87120326	78035998	44500699	23238945	52.5234	95.8575	188.724	95.11
	CC-BL-0298	Colorectal cancer	87173192	77842762	43480718	22818709	56.683	96.1702	199.336	97.32
	CC-BL-0303	Colorectal cancer	93249134	83950834	45308435	23708192	48.0414	95.6841	176.424	96.99
	CC-BL-0305	Colorectal cancer	97422756	88085282	46929768	24620237	54.1256	96.0783	205.566	96.04
	CC-BL-0306	Colorectal cancer	80500374	72434057	38934842	20381594	62.529	95.7093	197.355	98.1
	CC-BL-0310	Colorectal cancer	96750702	88887539	45282454	23761212	47.5225	95.9405	174.441	93.93
	CC-BL-0313	Colorectal cancer	87312658	78063835	38182942	20004271	52.0666	96.0294	160.754	94.9
	CC-BL-0317	Colorectal cancer	99395546	91478957	54527198	28430167	41.742	95.6381	183.91	96.4
	CC-BL-0318	Colorectal cancer	89668094	79545179	46255044	24154042	51.7363	95.856	193.219	97.63
	CC-BL-0321	Colorectal cancer	99473254	88242019	53586506	27974121	59.5617	96.0679	257.056	96.71
	ED-LC-BL-0020	Lung cancer	93745570	84965875	52839801	27738078	58.7138	96.1346	251.084	94.17
	ED-LC-BL-0021	Lung cancer	86228282	78103291	39925594	20955308	47.9626	95.8293	155.446	96.15
	ED-LC-BL-0022	Lung cancer	80351706	71750072	35766474	18809339	49.7753	95.6337	145.097	96.71
	ED-LC-BL-0026	Lung cancer	63272296	57888719	16529600	8790933	55.7752	94.7103	76.7293	97.41
	ED-LC-BL-0035	Lung cancer	94919814	83511550	44803094	23509637	56.7702	95.8575	206.359	98.24
	ED-LC-BL-0037	Lung cancer	85289014	77036955	37197492	19616871	51.0911	95.9197	154.864	95.42
	ED-LC-BL-0038	Lung cancer	80665130	72369448	30406311	16040450	57.083	95.9108	141.494	95.73
	ED-LC-BL-0040	Lung cancer	97627196	86806316	47235663	24764161	48.6379	95.9168	186.117	97.94
	ED-LC-BL-0041	Lung cancer	99471498	88240930	52553558	27499135	57.2278	95.9464	243.097	97.71
	ED-LC-BL-0046	Lung cancer	91274376	80831742	49387432	25832510	54.9188	96.105	218.788	97.37
	ED-LC-BL-0049	Lung cancer	99472608	86440784	52771385	27609942	50.8912	96.0946	216.717	98.29
	ED-LC-BL-0050	Lung cancer	100197612	90476464	55052626	28782884	54.3906	96.1509	241.317	95.73
	ED-LC-BL-0051	Lung cancer	98309338	89410945	54410642	28407795	40.5093	96.065	177.546	98.8
	ED-LC-BL-0057	Lung cancer	76817292	70499120	37194527	19480331	38.9956	95.9434	117.349	95.74
	ED-LC-BL-0059	Lung cancer	82961306	73737474	31182959	16413961	53.0885	95.6189	135.068	98.58
	ED-LC-BL-0060	Lung cancer	86568112	76171640	45394203	23863632	53.9867	96.2102	198.466	96.47
	ED-LC-BL-0064	Lung cancer	97482372	86917073	44152356	23148955	50.4801	96.2947	179.859	97.49
	ED-LC-BL-0070	Lung cancer	98387594	89239595	46296109	24374011	41.0271	96.0931	154.237	95.67
	ED-LC-BL-0075	Lung cancer	86508748	76086430	46737294	24461173	53.6186	96.0754	202.332	97.4
	ED-LC-BL-0077	Lung cancer	87616160	76700476	48812629	25512038	53.1079	95.8767	209.447	96.66
	ED-LC-BL-0082	Lung cancer	83885368	73234715	26515137	14059817	43.258	95.2113	94.6762	95.09
	ED-LC-BL-0083	Lung cancer	94581026	85253168	44537021	23402967	49.776	96.0783	179.7	97.66
	ED-LC-BL-0084	Lung cancer	87557524	77830272	39855110	20893277	42.8273	95.942	138.23	96.25
	ED-LC-BL-0102	Lung cancer	94094040	83876521	45863326	24000157	59.9634	95.9657	222.263	98.51
	ED-LC-BL-0105	Lung cancer	86038072	76004551	40276799	21121488	52.6046	95.9079	171.703	97.51
	ED-LC-BL-0106	Lung cancer	86778988	77432345	39997865	20980604	45.6968	95.9523	148.092	96.23
	ED-LC-BL-0107	Lung cancer	82621840	73615428	36347727	19101626	43.8937	95.9657	129.491	95.96
	ED-LC-BL-0108	Lung cancer	109843132	96620592	50563590	26625457	54.6542	96.1717	224.262	97.67
	ED-LC-BL-0109	Lung cancer	93266862	83466093	38929170	20481283	45.6475	96.0339	144.289	96.35
	ED-LC-BL-0110	Lung cancer	101206874	93159147	55441973	29096196	54.7539	96.191	245.471	94.48
	ED-LC-BL-0111	Lung cancer	92163530	82570491	44183173	23226205	48.7826	96.1583	174.638	97.58
	ED-LC-BL-0112	Lung cancer	91549776	82264234	33923049	17894480	40.8536	95.6544	113.273	97.03
	ED-LC-BL-0113	Lung cancer	96053460	85733045	35235721	18583744	48.9557	96.0398	140.4	98.06
	ED-LC-BL-0116	Lung cancer	88341206	79730558	39066315	20536934	56.3682	96.1257	178.49	97.86
	ED-LC-BL-0117	Lung cancer	84415046	74192618	42517333	22226872	54.8826	95.9835	188.365	96.94
	ED-LC-BL-0118	Lung cancer	91439122	82217064	40489276	21319155	50.3247	96.1124	165.445	96.81
	ED-LC-BL-0119	Lung cancer	98533652	89251859	56840185	29719201	47.1486	95.4262	217.631	91.68
	ED-LC-BL-0120	Lung cancer	89426878	79528798	37095622	19517605	54.835	95.7463	165.671	98.14
	ED-LC-BL-0122	Lung cancer	83902214	74234106	32305264	17006174	64.9557	96.0917	170.381	97.94
	ED-LC-BL-0123	Lung cancer	96583106	87746751	41167347	21645281	45.0954	96.0902	150.556	97.51
	ED-LC-BL-0140	Lung cancer	99567028	89473434	35224499	18610384	45.3242	95.7937	130.506	97.51
	LC-BL-0019	Lung cancer	95951412	86403930	35745960	18829711	68.9402	95.9775	200.461	98.39
	LC-BL-0024	Lung cancer	83664720	74272250	42760072	22419038	47.9446	95.8753	166.163	93.92
	LC-BL-0027	Lung cancer	104593928	93645830	48246758	25300773	63.0178	95.9168	246.368	98.59
	LC-BL-0028	Lung cancer	90431894	81091112	38430983	20201595	57.2471	95.9924	178.56	98.15
	LC-BL-0030	Lung cancer	106273232	93725843	37385279	19778027	62.4131	96.0872	190.404	97.69
	LC-BL-0031	Lung cancer	120330424	107904099	51763171	27158414	53.3989	96.1569	223.532	96.05
	LC-BL-0034	Lung cancer	123266048	108903266	50518598	26544317	62.2204	96.1361	254.625	96.37
	LC-BL-0045	Lung cancer	86872152	76576879	34396949	18113509	59.2113	95.3832	166.655	97.28
	LC-BL-0054	Lung cancer	97679698	87661171	34997078	18442398	61.5648	95.7686	175.715	98.39
	LC-BL-0056	Lung cancer	91637618	81955372	23481799	12519216	66.4294	95.404	129.197	98.64
	LC-BL-0058	Lung cancer	93738894	82806302	29756181	15735476	64.4147	95.5284	157.259	98.68
	LC-BL-0062	Lung cancer	94898972	82597500	33574180	17716974	57.417	95.9286	157.168	97.62
	LC-BL-0065	Lung cancer	101172498	89851833	44692275	23464364	55.5357	95.7641	201.679	98.86
	LC-BL-0066	Lung cancer	99767656	89257424	36871022	19527688	60.1526	96.0679	181.221	97.66
	LC-BL-0069	Lung cancer	88676546	80176768	36742731	19309117	52.5841	95.8827	156.949	97.62
	LC-BL-0071	Lung cancer	93354720	84281152	35889420	18878304	65.1014	95.9494	189.843	95.76
	LC-BL-0072	Lung cancer	93799766	83696678	40400916	21218385	51.3545	95.9968	168.235	98.44
	LC-BL-0078	Lung cancer	104160778	95081095	47316474	24822098	53.4516	95.8175	205.228	98.47
	LC-BL-0080	Lung cancer	88381818	78089321	33389077	17616548	51.0787	95.6604	139.416	95.16
	LC-BL-0081	Lung cancer	92993220	82969245	26221945	13920057	65.1147	95.5566	140.586	98.61
	LC-BL-0086	Lung cancer	95556564	85564154	20740462	11081833	63.1657	94.9815	109.229	98.12
	LC-BL-0088	Lung cancer	99289188	88846437	29458200	15643000	49.1935	95.155	119.861	97.59
	LC-BL-0090	Lung cancer	104402560	91298061	36559350	19315536	50.5408	95.8708	150.92	98.07
	LC-BL-0091	Lung cancer	87920432	79603374	32076737	16990799	53.5234	95.8397	140.636	98.81
	LC-BL-0092	Lung cancer	96621942	85889495	36275907	19159001	52.6552	95.8026	156.07	96.29
	LC-BL-0093	Lung cancer	93791540	84560839	31118135	16393440	49.4012	95.5433	125.629	97.32
	LC-BL-0096	Lung cancer	117593784	106444181	37836767	20000470	52.9361	95.9597	163.526	96.27
	LC-BL-0098	Lung cancer	81660774	73761467	27176997	14391093	66.6081	95.7093	148.44	96.93
	LC-BL-0100	Lung cancer	97576414	87771693	36432552	19215636	50.4753	95.5892	150.386	95.11
	LC-BL-0101	Lung cancer	85562318	77932742	30793239	16216407	61.666	95.4958	155.203	98.85
	LC-BL-0124	Lung cancer	88206914	78501329	35622585	18776585	59.8616	96.0813	173.384	96.38
	LC-BL-0126	Lung cancer	85025418	77072108	37720528	19801516	52.0579	96.0101	159.129	96.49
	LC-BL-0127	Lung cancer	90669308	81177604	41118992	21610133	59.5017	95.979	198.561	96.75
	LC-BL-0129	Lung cancer	95386280	84138377	48440283	25384233	55.1112	96.0991	215.758	97.49
	LC-BL-0131	Lung cancer	103773808	88373386	37565693	19818064	50.8776	95.9123	155.81	97.05
	LC-BL-0132	Lung cancer	99471556	87876761	38320889	20167394	50.0611	95.7611	156.258	95.78
	LC-BL-0133	Lung cancer	82336904	72768184	34530103	18159400	51.4285	95.9123	144.316	97.26
	LC-BL-0137	Lung cancer	94241424	83130304	33982525	17918498	59.3117	96.0264	164.034	96.22
	LC-BL-0138	Lung cancer	90794140	81856293	41687975	21892929	53.1665	95.8708	179.945	97.34
	LC-BL-0139	Lung cancer	95152768	84732659	42314036	22246211	62.1776	96.1317	213.258	96.24
	LC-BL-0143	Lung cancer	95079924	85297330	40436572	21216147	50.641	95.6248	166.526	95.65
	LC-BL-0144	Lung cancer	106352496	96265622	36249964	19156816	62.9555	95.8723	186.443	97.02
	LC-BL-0145	Lung cancer	97305306	87166272	26942133	14325459	63.6255	95.6529	141.229	97.34
	LC-BL-0147	Lung cancer	106556648	94534995	49013121	25742112	57.0238	95.8782	226.915	95.24
	LC-BL-0153	Lung cancer	85473112	78098664	36245262	19059928	52.575	95.7819	155.06	97.82
	LC-BL-0239	Lung cancer	76635376	67018343	31545100	16586582	53.5152	95.853	137.25	98.07
	LC-BL-0245	Lung cancer	77624098	68305083	37475374	19623625	53.9569	95.7537	163.89	97.29
	LC-BL-0247	Lung cancer	88498498	78545458	34086293	17974689	53.5492	95.8886	148.775	97.54
	LC-BL-0252	Lung cancer	89656056	79598458	32944273	17398372	51.5238	95.9242	138.507	97.18
	LC-BL-0257	Lung cancer	114205166	103047970	62819422	32859386	56.0748	96.1435	284.047	96.13
	LC-BL-0258	Lung cancer	97685728	85768262	39861817	20963490	60.6337	95.9523	196.338	97.94
	LC-BL-0259	Lung cancer	88587566	79762839	41589023	21812596	56.3925	95.9998	189.907	97.77
	LC-BL-0263	Lung cancer	100128314	88605182	45208875	23761491	48.7861	95.9108	179.137	96.98
	LC-BL-0265	Lung cancer	96306792	87342157	49120400	25692146	50.2741	95.8264	199.776	97.4
	NN-BL-0509	Healthy controls	82986574	73486668	38132012	19977623	54.7801	93.8996	172.737	97.33
	NN-BL-0518	Healthy controls	87692052	78535819	33294479	17519877	60.1499	95.6841	163.233	95.69
	NN-BL-0520	Healthy controls	84996068	75025534	29367681	15515790	61.9263	95.5507	149.038	96.19
	NN-BL-0522	Healthy controls	103274532	91614570	37798066	19880749	58.8871	95.9924	180.759	96.01
	NN-BL-0525	Healthy controls	79726336	69341379	44641411	23287567	50.193	95.776	180.881	96.9
	NN-BL-0529	Healthy controls	95400778	86628700	43644996	22832596	49.6192	95.733	175.399	96.03
	NN-BL-0530	Healthy controls	99931750	86152978	47318649	24796886	55.7921	95.9108	213.789	96.66
	NN-BL-0531	Healthy controls	74436532	66979935	31954842	16749735	60.5108	95.7226	156.931	97.18
	NN-BL-0532	Healthy controls	98599042	89661954	41307733	21702913	52.1857	95.896	175.046	97.76
	NN-BL-0534	Healthy controls	90958300	80269691	26845336	14210224	52.9552	95.2276	117.12	96.23
	NN-BL-0535	Healthy controls	75452964	67329219	30106705	15908432	48.8428	95.3506	120.778	96.98
	NN-BL-0536	Healthy controls	80304324	70745577	31324677	16522463	52.3529	95.3713	134.425	97.72
	NN-BL-0537	Healthy controls	102787298	91972133	43429094	22829892	62.7919	95.9168	221.511	96.96
	NN-BL-0539	Healthy controls	91571746	81808775	35054915	18488631	53.1569	95.7997	152.049	94.28
	NN-BL-0541	Healthy controls	84270350	75229281	36135751	19023438	53.0999	95.8101	156.262	96.69
	NN-BL-0542	Healthy controls	93384062	82962276	39621851	20815501	53.2031	95.7285	171.461	96.72
	NN-BL-0543	Healthy controls	88993614	78815137	21251566	11343308	60.8438	94.9771	107.701	96.99
	NN-BL-0545	Healthy controls	95952836	85775182	46735786	24499567	49.9963	95.8278	189.447	96.54
	NN-BL-0546	Healthy controls	80530840	71922981	31678143	16727595	53.5998	95.6366	138.949	97
	NN-BL-0547	Healthy controls	101609534	90530293	39242792	20697990	58.1905	95.8871	186.167	97.1
	NN-BL-0548	Healthy controls	83044442	74543010	39438662	20675408	50.4777	95.7671	161.518	95.74
	NN-BL-0550	Healthy controls	78424690	70148783	27234127	14387940	54.4296	95.5136	121.521	97.07
	NN-BL-0551	Healthy controls	103943916	90162877	47418527	24857019	55.0993	95.9479	211.565	96.41
	NN-BL-0552	Healthy controls	114342576	102898853	45228293	23851471	63.1741	95.8753	232.933	97.22
	NN-BL-0553	Healthy controls	115936810	104661232	40214911	21229278	46.4177	95.7552	152.524	94.82
	NN-BL-0554	Healthy controls	88004852	78296007	38073319	19993548	54.4771	95.813	168.485	96.15
	NN-BL-0555	Healthy controls	105916414	95412181	40920907	21498623	49.884	95.7404	166.02	97.03
	NN-BL-0556	Healthy controls	78624776	69910295	34452697	18115395	54.8777	95.7152	153.938	96.11
	NN-BL-0559	Healthy controls	73106636	66217218	34365852	18029821	50.3082	95.3625	140.973	95.08
	NN-BL-0560	Healthy controls	94071662	84084341	36794618	19348481	58.1376	95.8931	173.86	95.19
	NN-BL-0562	Healthy controls	77505886	70022234	36143191	18987775	49.9927	95.7893	146.874	94.34
	NN-BL-0563	Healthy controls	82876662	73481535	34761572	18308044	51.9517	95.6796	147.335	95
	NN-BL-0566	Healthy controls	92585968	82782155	27015253	14355903	58.7065	95.6337	130.614	96.1
	NN-BL-0568	Healthy controls	93866640	84624595	29583590	15650213	42.846	95.2676	104.32	94.86
	NN-BL-0569	Healthy controls	92630746	83869340	37012411	19476163	44.673	95.7196	134.719	94.67
	NN-BL-0570	Healthy controls	91869914	82548754	32708840	17262741	51.9297	95.6915	138.847	96.57
	NN-BL-0571	Healthy controls	89085140	80578322	35343229	18622295	50.3937	95.816	145.162	96.39
	NN-BL-0572	Healthy controls	104326754	92541847	36165995	19148812	55.7903	95.7404	165.382	96.22
	NN-BL-0573	Healthy controls	103837954	92393179	29956480	15887220	53.0192	95.7078	130.442	97.89
	NN-BL-0579	Healthy controls	83130328	73413507	34926185	18391104	56.9691	95.7508	162.176	97.16
	NN-BL-0582	Healthy controls	73399230	65910904	27560552	14538251	63.4736	95.6174	143.038	94.96
	NN-BL-0583	Healthy controls	79966030	70205738	30230264	15878148	57.5276	95.7033	141.46	97.5
	NN-BL-0584	Healthy controls	86856530	75465276	38322821	20086997	58.794	95.7923	182.726	98.11
	NN-BL-0585	Healthy controls	98708058	85624308	39217736	20647536	51.5744	95.6959	164.927	96.77
	NN-BL-0586	Healthy controls	88711180	78636391	41497296	21759037	49.2903	95.5788	166.312	96.55
	NN-BL-0587	Healthy controls	79774638	71308020	38536980	20244609	51.4496	95.5284	161.6	96.64
	NN-BL-0589	Healthy controls	92504406	80661194	40419431	21216799	50.2845	95.6129	165.379	95.27
	NN-BL-0590	Healthy controls	100360318	87694334	38079478	20115552	52.2847	95.7404	162.815	97.48
	NN-BL-0591	Healthy controls	87737094	78705780	34505792	18176110	50.3756	95.5803	141.983	96.68
	NN-BL-0592	Healthy controls	89572194	79316936	38779293	20401594	53.523	95.9242	168.717	95.53
	NN-BL-0594	Healthy controls	84017494	75409974	38618688	20299160	55.8561	95.8693	175.288	97.34
	NN-BL-0595	Healthy controls	90185460	80480968	38826088	20379735	59.4285	95.8101	187.355	95.95
	NN-BL-0596	Healthy controls	89608496	80299595	37364914	19620881	57.132	95.7967	173.432	96.85
	NN-BL-0597	Healthy controls	93722546	84435003	42694149	22362803	50.878	95.7611	176.096	95.35
	NN-BL-0598	Healthy controls	86266780	76966205	36563745	19163217	60.9487	96.0294	180.265	96.82
	NN-BL-0599	Healthy controls	98513406	86107858	38145410	20053386	62.0289	96.1213	191.798	96.93
	NN-BL-0600	Healthy controls	91922634	82597235	39859059	20878983	58.3254	95.9953	188.018	95.19
	NN-BL-0601	Healthy controls	97816700	87625328	46485198	24327677	54.3552	95.8471	204.477	95.73
	NN-BL-0602	Healthy controls	96597684	85909712	37161295	19601137	55.4178	95.7582	168.127	96.66
	NN-BL-0603	Healthy controls	94701098	84399759	38341143	20158026	59.8099	95.9983	186.14	96.9
	NN-BL-0604	Healthy controls	96786950	86786076	39157322	20624133	57.8315	95.6737	184.77	95.83
	NN-BL-0605	Healthy controls	85826540	75925565	34680447	18238101	55.8724	95.8026	157.646	96.77
	NN-BL-0607	Healthy controls	87540526	77765201	32370950	17057732	55.7037	95.6604	147.216	97.54
	NN-BL-0608	Healthy controls	100311876	89415111	38163486	20074332	53.0803	96.019	164.475	96.54
	NN-BL-0609	Healthy controls	92700948	83720130	43345237	22708360	56.7247	96.0427	198.782	96.9
	NN-BL-0611	Healthy controls	95818652	86497349	37645986	19807604	49.5458	95.5225	152.27	96.44
	NN-BL-0612	Healthy controls	74118442	66458057	19267061	10251898	59.6314	94.6999	95.678	97.66
	NN-BL-0613	Healthy controls	100217752	89492775	42780562	22488020	51.5559	95.8827	179.214	95.81
	NN-BL-0614	Healthy controls	102104906	92462065	41194287	21686240	49.0708	95.7063	164.797	96.1
	NN-BL-0615	Healthy controls	95741628	85435763	41719220	21886094	55.3716	96.062	186.976	69.16
	NN-BL-0616	Healthy controls	80177774	72157342	32187067	16903015	51.6503	95.7404	135.153	97.57
	NN-BL-0617	Healthy controls	80148460	72573037	40384930	21129998	56.7718	95.813	185.563	92.79
	NN-BL-0618	Healthy controls	98427238	88582359	48491362	25374021	51.8552	95.9672	203.208	93.01
	NN-BL-0619	Healthy controls	101312134	90316640	43496778	22821947	56.1917	95.9924	198.003	96.06
	NN-BL-0620	Healthy controls	89618874	81411161	33584682	17694109	51.5366	95.7804	141.108	95.52
	NN-BL-0623	Healthy controls	92483660	82845568	35503126	18695686	50.3112	95.5492	145.902	97.73
	NN-BL-0624	Healthy controls	82727940	73391172	35712258	18796038	48.5034	95.7656	141.095	97.58
	NN-BL-0625	Healthy controls	77192258	69487332	29055284	15280998	51.4075	95.7033	121.656	97.7
	NN-BL-0626	Healthy controls	81486170	72422272	37310356	19603894	62.8124	95.8767	190.352	97.52
	NN-BL-0627	Healthy controls	89771190	78338357	21116059	11253678	46.9931	94.0241	83.3628	95.14
	NN-BL-0628	Healthy controls	89186350	78154908	40975967	21484818	62.6332	95.9331	207.898	97.77
	NN-BL-0629	Healthy controls	89937526	78182766	38201995	20090954	58.7326	95.8901	182.385	96.57
	NN-BL-0630	Healthy controls	80741156	72180119	34329952	18075354	57.758	95.7656	161.574	98.15
	NN-BL-0631	Healthy controls	77836328	68089268	19328415	10301774	51.9784	93.1037	85.2414	96.18
	NN-BL-0632	Healthy controls	76823568	68286600	29480091	15533720	66.485	95.8634	159.672	98.96
	NN-BL-0633	Healthy controls	87985188	79221601	41070939	21538145	55.7587	95.9168	185.571	96.69
	NN-BL-0636	Healthy controls	83959368	74738472	30652351	16163266	53.0455	96.0739	132.268	96.96
	NN-BL-0637	Healthy controls	87253750	77180267	46914440	24507964	61.2706	95.9479	231.957	97.52
	NN-BL-0638	Healthy controls	87286060	77802799	43952996	22997657	60.318	95.9182	214.344	97.51
	NN-BL-0639	Healthy controls	105860602	94991146	29159484	15451335	41.9804	93.9233	102.358	92.94
	NN-BL-0640	Healthy controls	95951378	86386050	45856769	24030270	53.2971	95.7789	198.187	95.96
	NN-BL-0641	Healthy controls	74393794	67163171	14822932	7951899	51.3745	92.954	65.1379	95.83
	NN-BL-0642	Healthy controls	82541200	74193698	33415822	17569294	48.1433	95.8012	130.859	96.51
	NN-BL-0643	Healthy controls	91125840	81828158	26655936	14128885	62.0729	95.6263	135.93	97.76
	NN-BL-0644	Healthy controls	89962410	80773083	40149822	21059089	50.7172	95.8071	165.227	97.14
	NN-BL-0645	Healthy controls	92194190	82478278	34885637	18329244	51.0823	95.7671	144.905	96.89
	NN-BL-0648	Healthy controls	103884678	93972720	31441675	16626736	54.3929	95.9597	139.683	97.3
	NN-BL-0649	Healthy controls	118457896	107488009	45325645	23808606	58.1569	96.1005	213.546	96.81
	NN-BL-0650	Healthy controls	95355540	84920338	35712696	18788347	55.2287	96.0442	160.127	98.54
	NN-BL-0651	Healthy controls	117600380	105835006	52696884	27686514	49.9918	96.225	213.188	95.89
	NN-BL-0652	Healthy controls	83910274	75505990	36349710	19092149	51.4796	95.856	151.968	96.36
	NN-BL-0653	Healthy controls	82601224	74203856	34398152	18082751	46.5894	95.9316	130.159	94.37
	NN-BL-0654	Healthy controls	88982700	80059209	38061654	19976496	49.7282	95.7448	153.776	96.23
	NN-BL-0655	Healthy controls	100476116	90823971	39817760	20920756	47.6678	96.025	153.922	96.39
	NN-BL-0657	Healthy controls	97058392	86446809	32743394	17288267	56.2758	95.9924	150.217	97.14
	NN-BL-0658	Healthy controls	112431366	100964930	51334599	26923058	50.7636	96.1154	210.749	96.12
	NN-BL-0660	Healthy controls	101701754	91034607	35123028	18569819	60.9	95.9701	174.651	96.25
	NN-BL-0661	Healthy controls	100367046	90257981	39038851	20524311	50.1337	95.8441	159.117	97.63
	NN-BL-0662	Healthy controls	101188890	90127087	41150116	21617345	51.5012	95.9701	171.936	97.53
	NN-BL-0663	Healthy controls	103145178	92318600	37787345	19871780	48.3038	95.7508	148.58	97.97
	NN-BL-0664	Healthy controls	91931140	83308027	39859554	20874773	47.6035	96.0368	153.358	96
	NN-BL-0665	Healthy controls	81997102	74290384	35262759	18478853	61.04	95.5284	175.001	96.57
	NN-BL-0666	Healthy controls	103537158	92994790	41266839	21683789	45.1449	95.7285	151.56	97.48
	NN-BL-0667	Healthy controls	92370978	82045408	40885964	21489629	59.0435	96.102	195.682	97.41
	NN-BL-0668	Healthy controls	70455622	63328003	25243557	13333354	61.1883	95.8219	126.19	97.44
	NN-BL-0670	Healthy controls	95759736	85903882	39179401	20644322	56.3745	95.8412	179.976	96.71
	NN-BL-0671	Healthy controls	81877648	73284810	38242346	20050564	50.4898	96.0101	156.277	97.31
	NN-BL-0675	Healthy controls	74018474	65466597	30381906	15971035	57.6353	95.8412	142.348	97.98
	NN-BL-0679	Healthy controls	84639012	75860245	29360874	15537163	52.3476	95.3654	126.404	94.99
	NN-BL-0680	Healthy controls	94214096	81475657	37537446	19777600	59.2021	95.7908	181.163	96.93
	NN-BL-0685	Healthy controls	83803366	75826970	33808032	17812433	52.0502	95.6722	143.629	95.86
	NN-BL-0690	Healthy controls	94362850	84337578	43890291	22980925	52.8408	96.1065	187.27	94.89
	NN-BL-0717	Healthy controls	78442090	71134601	40651083	21275851	48.8045	95.5892	160.998	93.91
	NN-BL-0805	Healthy controls	81667312	73006784	41285797	21628573	51.2871	95.9271	171.387	95.91
	NN-BL-0855	Healthy controls	101039976	92110770	45001104	23688899	41.9336	94.2568	156.199	94.87
	NN-BL-0872	Healthy controls	100817908	92936886	55053105	28764057	48.7342	95.5818	217.366	98.22
	* Sample names correspond accurately with the registry entries within NCBI SRA

## Sheet: Supplementary Table 3A
	Supplementary Table 3A. Student t-test top 1,000 colorectal cancer specific markers
	Chr	Start	End	Annotation	Detailed Annotation	Gene Name	Gene Description	Gene Type
	chr17	29335609	29335614	5' UTR (NM_001350575, exon 1 of 6)	5' UTR (NM_001350575, exon 1 of 6)	LOC107984974	uncharacterized LOC107984974	protein-coding
	chr11	43601178	43601183	Intergenic	CpG	MIR129-2	microRNA 129-2	ncRNA
	chr13	52733729	52733734	promoter-TSS (NM_002498)	promoter-TSS (NM_002498)	NEK3	NIMA related kinase 3	protein-coding
	chr17	25783764	25783769	exon (NM_001367810, exon 1 of 19)	exon (NM_001367810, exon 1 of 19)	KSR1	kinase suppressor of ras 1	protein-coding
	chr7	70061253	70061258	intron (NM_015570, intron 5 of 18)	CpG	GALNT17	polypeptide N-acetylgalactosaminyltransferase 17	protein-coding
	chr3	112930506	112930511	promoter-TSS (NM_001301861)	promoter-TSS (NM_001301861)	BOC	BOC cell adhesion associated, oncogene regulated	protein-coding
	chr7	8476700	8476705	intron (NM_152745, intron 2 of 2)	intron (NM_152745, intron 2 of 2)	NXPH1	neurexophilin 1	protein-coding
	chr7	132299567	132299572	intron (NM_181775, intron 2 of 4)	intron (NM_181775, intron 2 of 4)	PLXNA4	plexin A4	protein-coding
	chr12	107712645	107712650	5' UTR (NM_001018072, exon 1 of 17)	5' UTR (NM_001018072, exon 1 of 17)	BTBD11	BTB domain containing 11	protein-coding
	chr10	116698149	116698154	exon (NM_139169, exon 1 of 8)	exon (NM_139169, exon 1 of 8)	TRUB1	TruB pseudouridine synthase family member 1	protein-coding
	chr7	155604996	155605001	5' UTR (NM_000193, exon 1 of 3)	5' UTR (NM_000193, exon 1 of 3)	SHH	sonic hedgehog signaling molecule	protein-coding
	chr11	65488311	65488316	promoter-TSS (NM_032193)	promoter-TSS (NM_032193)	RNASEH2C	ribonuclease H2 subunit C	protein-coding
	chr3	98376505	98376510	Intergenic	CpG	CPOX	coproporphyrinogen oxidase	protein-coding
	chr12	115136069	115136074	Intergenic	CpG	TBX3	T-box transcription factor 3	protein-coding
	chr22	31218609	31218614	5' UTR (NM_001282741, exon 1 of 13)	5' UTR (NM_001282741, exon 1 of 13)	OSBP2	oxysterol binding protein 2	protein-coding
	chr8	19797014	19797019	exon (NM_000237, exon 1 of 10)	exon (NM_000237, exon 1 of 10)	LPL	lipoprotein lipase	protein-coding
	chr9	38622187	38622192	non-coding (NR_027294, exon 2 of 2)	non-coding (NR_027294, exon 2 of 2)	FAM201A	family with sequence similarity 201 member A	ncRNA
	chr18	55862675	55862680	promoter-TSS (NM_001144970)	promoter-TSS (NM_001144970)	NEDD4L	NEDD4 like E3 ubiquitin protein ligase	protein-coding
	chr9	124498767	124498772	intron (NM_032552, intron 3 of 16)	CpG	DAB2IP	DAB2 interacting protein	protein-coding
	chr2	148602818	148602823	intron (NM_001616, intron 1 of 10)	CpG	ACVR2A	activin A receptor type 2A	protein-coding
	chr4	164253136	164253141	intron (NM_000909, intron 1 of 2)	CpG	NPY1R	neuropeptide Y receptor Y1	protein-coding
	chr8	79717749	79717754	promoter-TSS (NM_001199886)	promoter-TSS (NM_001199886)	IL7	interleukin 7	protein-coding
	chr2	231822261	231822266	Intergenic	Intergenic	GPR55	G protein-coupled receptor 55	protein-coding
	chr15	52472129	52472134	promoter-TSS (NR_102751)	promoter-TSS (NR_102751)	GNB5	G protein subunit beta 5	protein-coding
	chr5	94620559	94620564	promoter-TSS (NM_024717)	promoter-TSS (NM_024717)	MCTP1	multiple C2 and transmembrane domain containing 1	protein-coding
	chr3	150803057	150803062	Intergenic	CpG	MED12L	mediator complex subunit 12L	protein-coding
	chr6	26690076	26690081	Intergenic	CpG	ZNF322	zinc finger protein 322	protein-coding
	chr16	51796243	51796248	promoter-TSS (NR_110916)	promoter-TSS (NR_110916)	LINC01571	long intergenic non-protein coding RNA 1571	ncRNA
	chr2	132767619	132767624	intron (NR_146485, intron 2 of 6)	CpG	LINC01945	long intergenic non-protein coding RNA 1945	ncRNA
	chr4	24472816	24472821	intron (NM_001330751, intron 1 of 14)	CpG	PPARGC1A	PPARG coactivator 1 alpha	protein-coding
	chr7	87229776	87229781	intron (NM_001348946, intron 1 of 27)	CpG	ABCB1	ATP binding cassette subfamily B member 1	protein-coding
	chr9	74764706	74764711	intron (NM_001351571, intron 1 of 13)	CpG	GDA	guanine deaminase	protein-coding
	chr2	134024351	134024356	intron (NR_110294, intron 1 of 4)	CpG	NCKAP5-AS2	NCKAP5 antisense RNA 2	ncRNA
	chr8	95003788	95003793	Intergenic	Intergenic	PDP1	pyruvate dehyrogenase phosphatase catalytic subunit 1	protein-coding
	chr11	28588495	28588500	Intergenic	Intergenic	MIR8068	microRNA 8068	ncRNA
	chr6	50683304	50683309	exon (NM_172238, exon 2 of 8)	exon (NM_172238, exon 2 of 8)	TFAP2D	transcription factor AP-2 delta	protein-coding
	chr17	72348069	72348074	exon (NM_153209, exon 13 of 20)	exon (NM_153209, exon 13 of 20)	BTBD17	BTB domain containing 17	protein-coding
	chr8	63161856	63161861	intron (NM_001304533, intron 1 of 6)	CpG	NKAIN3	sodium/potassium transporting ATPase interacting 3	protein-coding
	chr17	79228872	79228877	intron (NM_001037984, intron 11 of 15)	intron (NM_001037984, intron 11 of 15)	NDUFAF8	NADH:ubiquinone oxidoreductase complex assembly factor 8	protein-coding
	chr5	115178130	115178135	promoter-TSS (NR_033362)	promoter-TSS (NR_033362)	AP3S1	adaptor related protein complex 3 subunit sigma 1	protein-coding
	chr11	119455249	119455254	Intergenic	CpG	NECTIN1	nectin cell adhesion molecule 1	protein-coding
	chr7	140178758	140178763	intron (NM_001291663, intron 1 of 6)	CpG	MKRN1	makorin ring finger protein 1	protein-coding
	chr6	160769604	160769609	exon (NM_021977, exon 1 of 11)	exon (NM_021977, exon 1 of 11)	SLC22A3	solute carrier family 22 member 3	protein-coding
	chr7	120970475	120970480	intron (NM_016087, intron 2 of 3)	CpG-24823	WNT16	Wnt family member 16	protein-coding
	chr2	23609976	23609981	intron (NM_052920, intron 1 of 13)	CpG	KLHL29	kelch like family member 29	protein-coding
	chr11	45307633	45307638	exon (NM_020826, exon 1 of 6)	exon (NM_020826, exon 1 of 6)	SYT13	synaptotagmin 13	protein-coding
	chr7	32110768	32110773	promoter-TSS (NM_001191057)	promoter-TSS (NM_001191057)	PDE1C	phosphodiesterase 1C	protein-coding
	chr13	53423075	53423080	promoter-TSS (NM_002590)	promoter-TSS (NM_002590)	PCDH8	protocadherin 8	protein-coding
	chr7	27244618	27244623	non-coding (NR_037843, exon 3 of 3)	non-coding (NR_037843, exon 3 of 3)	HOTTIP	HOXA distal transcript antisense RNA	ncRNA
	chr1	166134303	166134308	intron (NR_163271, intron 1 of 2)	CpG	FAM78B	family with sequence similarity 78 member B	protein-coding
	chr17	41116221	41116226	exon (NM_025267, exon 7 of 17)	exon (NM_025267, exon 7 of 17)	AARSD1	alanyl-tRNA synthetase domain containing 1	protein-coding
	chr6	58180166	58180171	Intergenic	CpG	GUSBP4	GUSB pseudogene 4	pseudo
	chr1	203087014	203087019	Intergenic	Intergenic	ADORA1	adenosine A1 receptor	protein-coding
	chr10	102495405	102495410	5' UTR (NM_001304569, exon 1 of 11)	5' UTR (NM_001304569, exon 1 of 11)	PAX2	paired box 2	protein-coding
	chr6	117586793	117586798	promoter-TSS (NM_182645)	promoter-TSS (NM_182645)	VGLL2	vestigial like family member 2	protein-coding
	chr16	6068968	6068973	promoter-TSS (NM_001308117)	promoter-TSS (NM_001308117)	RBFOX1	RNA binding fox-1 homolog 1	protein-coding
	chr12	103965309	103965314	Intergenic	Intergenic	STAB2	stabilin 2	protein-coding
	chr7	29604675	29604680	promoter-TSS (NM_001329997)	promoter-TSS (NM_001329997)	PRR15	proline rich 15	protein-coding
	chr7	121944170	121944175	exon (NM_001024613, exon 1 of 4)	exon (NM_001024613, exon 1 of 4)	FEZF1	FEZ family zinc finger 1	protein-coding
	chr6	114664790	114664795	Intergenic	CpG	HS3ST5	heparan sulfate-glucosamine 3-sulfotransferase 5	protein-coding
	chr9	97401513	97401518	exon (NM_001127628, exon 2 of 8)	exon (NM_001127628, exon 2 of 8)	FBP1	fructose-bisphosphatase 1	protein-coding
	chr20	1247448	1247453	intron (NM_014723, intron 2 of 5)	CpG-16311	SNPH	syntaphilin	protein-coding
	chr13	20176022	20176027	Intergenic	CpG	LINC00350	long intergenic non-protein coding RNA 350	ncRNA
	chr14	90527190	90527195	Intergenic	CpG	KCNK13	potassium two pore domain channel subfamily K member 13	protein-coding
	chr3	98620426	98620431	5' UTR (NM_080927, exon 1 of 16)	5' UTR (NM_080927, exon 1 of 16)	DCBLD2	discoidin, CUB and LCCL domain containing 2	protein-coding
	chr7	29186072	29186077	promoter-TSS (NM_031311)	promoter-TSS (NM_031311)	CPVL	carboxypeptidase vitellogenic like	protein-coding
	chr1	207083095	207083100	exon (NM_001142473, exon 5 of 7)	exon (NM_001142473, exon 5 of 7)	FCMR	Fc fragment of IgM receptor	protein-coding
	chr1	85514115	85514120	promoter-TSS (NM_018298)	promoter-TSS (NM_018298)	MCOLN3	mucolipin 3	protein-coding
	chr14	32672766	32672771	promoter-TSS (NR_104084).4	promoter-TSS (NR_104084).4	RNU6-8	RNA, U6 small nuclear 8	snRNA
	chr6	142622917	142622922	promoter-TSS (NM_001032395)	promoter-TSS (NM_001032395)	ADGRG6	adhesion G protein-coupled receptor G6	protein-coding
	chr6	1381957	1381962	Intergenic	CpG	FOXF2	forkhead box F2	protein-coding
	chr2	237146467	237146472	exon (NM_212556, exon 3 of 6)	exon (NM_212556, exon 3 of 6)	ASB18	ankyrin repeat and SOCS box containing 18	protein-coding
	chr6	107811060	107811065	promoter-TSS (NM_018013)	promoter-TSS (NM_018013)	SOBP	sine oculis binding protein homolog	protein-coding
	chr1	63154259	63154264	promoter-TSS (NM_033407)	promoter-TSS (NM_033407)	DOCK7	dedicator of cytokinesis 7	protein-coding
	chr11	43601200	43601205	Intergenic	CpG	MIR129-2	microRNA 129-2	ncRNA
	chr8	57232483	57232488	intron (NM_138969, intron 1 of 6)	CpG	SDR16C5	short chain dehydrogenase/reductase family 16C member 5	protein-coding
	chr1	50489675	50489680	promoter-TSS (NM_032785)	promoter-TSS (NM_032785)	AGBL4	ATP/GTP binding protein like 4	protein-coding
	chr7	100952150	100952155	intron (NR_110115, intron 1 of 1)	intron (NR_110115, intron 1 of 1)	LOC101927746	uncharacterized LOC101927746	ncRNA
	chr6	114664016	114664021	Intergenic	CpG	HS3ST5	heparan sulfate-glucosamine 3-sulfotransferase 5	protein-coding
	chr17	72667565	72667570	5' UTR (NM_175738, exon 1 of 9)	5' UTR (NM_175738, exon 1 of 9)	RAB37	RAB37, member RAS oncogene family	protein-coding
	chr5	3602338	3602343	TTS (NM_024337)	TTS (NM_024337)	IRX1	iroquois homeobox 1	protein-coding
	chr2	73518407	73518412	3' UTR (NM_001965, exon 2 of 2)	3' UTR (NM_001965, exon 2 of 2)	EGR4	early growth response 4	protein-coding
	chr14	38057428	38057433	Intergenic	CpG	FOXA1	forkhead box A1	protein-coding
	chr6	111408550	111408555	promoter-TSS (NM_018593)	promoter-TSS (NM_018593)	SLC16A10	solute carrier family 16 member 10	protein-coding
	chr8	23572198	23572203	Intergenic	CpG	NKX2-6	NK2 homeobox 6	protein-coding
	chr15	52404546	52404551	exon (NM_001306168, exon 1 of 2)	exon (NM_001306168, exon 1 of 2)	BCL2L10	BCL2 like 10	protein-coding
	chr9	85677553	85677558	exon (NM_152573, exon 1 of 17)	exon (NM_152573, exon 1 of 17)	RASEF	RAS and EF-hand domain containing	protein-coding
	chr1	50799403	50799408	Intergenic	CpG	DMRTA2	DMRT like family A2	protein-coding
	chr7	100943454	100943459	intron (NR_146480, intron 1 of 1)	L1M2|LINE|L1	LNCPRESS1	lncRNA p53 regulated and ESC associated 1	ncRNA
	chr7	127032322	127032327	5' UTR (NM_176814, exon 1 of 6)	5' UTR (NM_176814, exon 1 of 6)	ZNF800	zinc finger protein 800	protein-coding
	chr20	4573354	4573359	Intergenic	CpG	PRNP	prion protein	protein-coding
	chr13	31774959	31774964	intron (NM_194318, intron 1 of 14)	CpG	B3GLCT	beta 3-glucosyltransferase	protein-coding
	chr3	167098074	167098079	promoter-TSS (NM_001199202)	promoter-TSS (NM_001199202)	ZBBX	zinc finger B-box domain containing	protein-coding
	chr1	55506066	55506071	non-coding (NR_110451, exon 1 of 10)	non-coding (NR_110451, exon 1 of 10)	PCSK9	proprotein convertase subtilisin/kexin type 9	protein-coding
	chr5	134879659	134879664	Intergenic	CpG	NEUROG1	neurogenin 1	protein-coding
	chr6	41473182	41473187	intron (NR_120347, intron 2 of 2)	CpG	LINC01276	long intergenic non-protein coding RNA 1276	ncRNA
	chr3	49724464	49724469	non-coding (NR_146060, exon 6 of 17)	non-coding (NR_146060, exon 6 of 17)	MST1	macrophage stimulating 1	protein-coding
	chr16	80966103	80966108	Intergenic	CpG	ARLNC1	androgen receptor regulated long noncoding RNA 1	ncRNA
	chr9	17579600	17579605	intron (NM_003026, intron 1 of 8)	CpG	SH3GL2	SH3 domain containing GRB2 like 2, endophilin A1	protein-coding
	chr11	6440665	6440670	promoter-TSS (NM_145689)	promoter-TSS (NM_145689)	APBB1	amyloid beta precursor protein binding family B member 1	protein-coding
	chr1	217263069	217263074	promoter-TSS (NM_001243506)	promoter-TSS (NM_001243506)	ESRRG	estrogen related receptor gamma	protein-coding
	chr9	4299930	4299935	5' UTR (NM_001042413, exon 1 of 11)	5' UTR (NM_001042413, exon 1 of 11)	GLIS3	GLIS family zinc finger 3	protein-coding
	chr6	138428377	138428382	exon (NM_022121, exon 1 of 3)	exon (NM_022121, exon 1 of 3)	PERP	p53 apoptosis effector related to PMP22	protein-coding
	chr8	110374865	110374870	exon (NM_177531, exon 1 of 78)	exon (NM_177531, exon 1 of 78)	PKHD1L1	PKHD1 like 1	protein-coding
	chr8	63161516	63161521	non-coding (NR_130764, exon 1 of 7)	non-coding (NR_130764, exon 1 of 7)	NKAIN3	sodium/potassium transporting ATPase interacting 3	protein-coding
	chr8	73449048	73449053	promoter-TSS (NM_004770)	promoter-TSS (NM_004770)	KCNB2	potassium voltage-gated channel subfamily B member 2	protein-coding
	chr7	140773351	140773356	promoter-TSS (NM_001195278)	promoter-TSS (NM_001195278)	TMEM178B	transmembrane protein 178B	protein-coding
	chr19	55392934	55392939	intron (NM_133271, intron 2 of 3)	L1PREC2|LINE|L1	FCAR	Fc fragment of IgA receptor	protein-coding
	chr8	72274013	72274018	5' UTR (NM_000503, exon 1 of 18)	5' UTR (NM_000503, exon 1 of 18)	EYA1	EYA transcriptional coactivator and phosphatase 1	protein-coding
	chr9	96708353	96708358	Intergenic	CpG	BARX1	BARX homeobox 1	protein-coding
	chr10	121302153	121302158	promoter-TSS (NM_001005339)	promoter-TSS (NM_001005339)	RGS10	regulator of G protein signaling 10	protein-coding
	chr5	162993332	162993337	Intergenic	Intergenic	MAT2B	methionine adenosyltransferase 2B	protein-coding
	chr4	141174120	141174125	Intergenic	CpG	SCOC	short coiled-coil protein	protein-coding
	chr3	15901028	15901033	5' UTR (NM_001349279, exon 1 of 29)	5' UTR (NM_001349279, exon 1 of 29)	ANKRD28	ankyrin repeat domain 28	protein-coding
	chr17	56609219	56609224	intron (NM_001368771, intron 2 of 13)	CpG	SEPTIN4	septin 4	protein-coding
	chr3	51572918	51572923	5' UTR (NM_001322256, exon 1 of 22)	5' UTR (NM_001322256, exon 1 of 22)	RAD54L2	RAD54 like 2	protein-coding
	chr7	37956305	37956310	5' UTR (NM_003014, exon 1 of 6)	5' UTR (NM_003014, exon 1 of 6)	SFRP4	secreted frizzled related protein 4	protein-coding
	chr7	2254435	2254440	intron (NM_001304523, intron 8 of 17)	intron (NM_001304523, intron 8 of 17)	MAD1L1	mitotic arrest deficient 1 like 1	protein-coding
	chr19	56037942	56037947	Intergenic	GC_rich|Low_complexity|Low_complexity	SBK2	SH3 domain binding kinase family member 2	protein-coding
	chr2	217237033	217237038	5' UTR (NM_020814, exon 1 of 4)	5' UTR (NM_020814, exon 1 of 4)	04-Mar	membrane associated ring-CH-type finger 4	protein-coding
	chr10	97055207	97055212	Intergenic	CpG	PDLIM1	PDZ and LIM domain 1	protein-coding
	chr2	56411261	56411266	promoter-TSS (NM_001348512)	promoter-TSS (NM_001348512)	CCDC85A	coiled-coil domain containing 85A	protein-coding
	chr6	110299899	110299904	5' UTR (NM_001286099, exon 2 of 3)	5' UTR (NM_001286099, exon 2 of 3)	GPR6	G protein-coupled receptor 6	protein-coding
	chr20	13976838	13976843	promoter-TSS (NM_001363752)	promoter-TSS (NM_001363752)	MACROD2	mono-ADP ribosylhydrolase 2	protein-coding
	chr4	75859818	75859823	intron (NM_015393, intron 1 of 3)	CpG	PARM1	prostate androgen-regulated mucin-like protein 1	protein-coding
	chr2	85107946	85107951	intron (NM_001080824, intron 1 of 5)	CpG	TRABD2A	TraB domain containing 2A	protein-coding
	chr2	133428214	133428219	promoter-TSS (NM_001321235)	promoter-TSS (NM_001321235)	LYPD1	LY6/PLAUR domain containing 1	protein-coding
	chr12	71314502	71314507	promoter-TSS (NM_002849)	promoter-TSS (NM_002849)	PTPRR	protein tyrosine phosphatase receptor type R	protein-coding
	chr12	63328893	63328898	promoter-TSS (NM_020700)	promoter-TSS (NM_020700)	PPM1H	protein phosphatase, Mg2+/Mn2+ dependent 1H	protein-coding
	chr16	16122221	16122226	intron (NM_004996, intron 5 of 30)	L2b|LINE|L2	ABCC1	ATP binding cassette subfamily C member 1	protein-coding
	chr7	48075215	48075220	promoter-TSS (NM_001267866)	promoter-TSS (NM_001267866)	C7orf57	chromosome 7 open reading frame 57	protein-coding
	chr4	123748763	123748768	intron (NM_001361665, intron 1 of 2)	CpG	FGF2	fibroblast growth factor 2	protein-coding
	chr22	37099540	37099545	promoter-TSS (NR_134623)	promoter-TSS (NR_134623)	LOC105373021	uncharacterized LOC105373021	ncRNA
	chr17	31618457	31618462	exon (NM_183377, exon 1 of 10)	exon (NM_183377, exon 1 of 10)	ASIC2	acid sensing ion channel subunit 2	protein-coding
	chr3	134125620	134125625	Intergenic	CpG	MIR4788	microRNA 4788	ncRNA
	chr9	128652030	128652035	intron (NR_024122, intron 2 of 7)	GC_rich|Low_complexity|Low_complexity	PBX3	PBX homeobox 3	protein-coding
	chr14	65290169	65290174	promoter-TSS (NM_001024858)	promoter-TSS (NM_001024858)	SPTB	spectrin beta, erythrocytic	protein-coding
	chr6	91113389	91113394	Intergenic	Intergenic	MIR4464	microRNA 4464	ncRNA
	chr12	49365401	49365406	5' UTR (NM_003394, exon 1 of 5)	5' UTR (NM_003394, exon 1 of 5)	WNT10B	Wnt family member 10B	protein-coding
	chr12	75601498	75601503	exon (NM_139136, exon 2 of 6)	exon (NM_139136, exon 2 of 6)	KCNC2	potassium voltage-gated channel subfamily C member 2	protein-coding
	chr7	121944204	121944209	exon (NM_001024613, exon 1 of 4)	exon (NM_001024613, exon 1 of 4)	FEZF1	FEZ family zinc finger 1	protein-coding
	chr1	102462631	102462636	non-coding (NR_110210, exon 1 of 8)	non-coding (NR_110210, exon 1 of 8)	OLFM3	olfactomedin 3	protein-coding
	chr8	67089322	67089327	exon (NM_000756, exon 2 of 2)	exon (NM_000756, exon 2 of 2)	CRH	corticotropin releasing hormone	protein-coding
	chr8	95246811	95246816	Intergenic	Intergenic	CDH17	cadherin 17	protein-coding
	chr12	52702201	52702206	exon (NM_001320198, exon 11 of 11)	exon (NM_001320198, exon 11 of 11)	KRT83	keratin 83	protein-coding
	chr6	137819170	137819175	Intergenic	CpG	OLIG3	oligodendrocyte transcription factor 3	protein-coding
	chr11	117747175	117747180	intron (NM_001164837, intron 1 of 8)	CpG	FXYD6	FXYD domain containing ion transport regulator 6	protein-coding
	chr1	220701959	220701964	5' UTR (NM_001286124, exon 1 of 18)	5' UTR (NM_001286124, exon 1 of 18)	MARK1	microtubule affinity regulating kinase 1	protein-coding
	chr14	26674466	26674471	Intergenic	CpG	NOVA1	NOVA alternative splicing regulator 1	protein-coding
	chr8	99954155	99954160	intron (NM_001256312, intron 1 of 12)	CpG	STK3	serine/threonine kinase 3	protein-coding
	chr10	102984620	102984625	Intergenic	CpG	LBX1	ladybird homeobox 1	protein-coding
	chr3	98451501	98451506	promoter-TSS (NM_001323365)	promoter-TSS (NM_001323365)	ST3GAL6-AS1	ST3GAL6 antisense RNA 1	ncRNA
	chr6	35773103	35773108	promoter-TSS (NM_182548)	promoter-TSS (NM_182548)	LHFPL5	LHFPL tetraspan subfamily member 5	protein-coding
	chr19	4279717	4279722	5' UTR (NM_020209, exon 1 of 6)	5' UTR (NM_020209, exon 1 of 6)	SHD	Src homology 2 domain containing transforming protein D	protein-coding
	chr22	27152840	27152845	intron (NR_110543, intron 2 of 5)	CpG	MIATNB	MIAT neighbor	ncRNA
	chr3	118753622	118753627	promoter-TSS (NM_001015887)	promoter-TSS (NM_001015887)	IGSF11	immunoglobulin superfamily member 11	protein-coding
	chr8	67089886	67089891	intron (NM_000756, intron 1 of 1)	CpG	CRH	corticotropin releasing hormone	protein-coding
	chr7	138916588	138916593	exon (NM_173569, exon 1 of 18)	exon (NM_173569, exon 1 of 18)	UBN2	ubinuclein 2	protein-coding
	chr6	158957237	158957242	promoter-TSS (NM_020823)	promoter-TSS (NM_020823)	TMEM181	transmembrane protein 181	protein-coding
	chr1	35247052	35247057	promoter-TSS (NM_001005752)	promoter-TSS (NM_001005752)	GJB3	gap junction protein beta 3	protein-coding
	chr6	123317696	123317701	5' UTR (NM_001010852, exon 1 of 6)	5' UTR (NM_001010852, exon 1 of 6)	CLVS2	clavesin 2	protein-coding
	chr7	45962051	45962056	Intergenic	Intergenic	IGFBP3	insulin like growth factor binding protein 3	protein-coding
	chr1	161228694	161228699	5' UTR (NM_001102566, exon 1 of 3)	5' UTR (NM_001102566, exon 1 of 3)	PCP4L1	Purkinje cell protein 4 like 1	protein-coding
	chr2	132767451	132767456	intron (NR_146485, intron 2 of 6)	CpG	LINC01945	long intergenic non-protein coding RNA 1945	ncRNA
	chr16	20311947	20311952	Intergenic	Intergenic	GP2	glycoprotein 2	protein-coding
	chr11	133907238	133907243	intron (NR_027276, intron 1 of 2)	CpG	LINC02731	long intergenic non-protein coding RNA 2731	ncRNA
	chr3	79068531	79068536	promoter-TSS (NM_001145845)	promoter-TSS (NM_001145845)	ROBO1	roundabout guidance receptor 1	protein-coding
	chr14	90528732	90528737	exon (NM_022054, exon 1 of 2)	exon (NM_022054, exon 1 of 2)	KCNK13	potassium two pore domain channel subfamily K member 13	protein-coding
	chr2	17699656	17699661	promoter-TSS (NM_001099218)	promoter-TSS (NM_001099218)	RAD51AP2	RAD51 associated protein 2	protein-coding
	chr11	75947381	75947386	Intergenic	CpG	WNT11	Wnt family member 11	protein-coding
	chr9	36739857	36739862	Intergenic	Intergenic	MIR4475	microRNA 4475	ncRNA
	chr12	123459817	123459822	promoter-TSS (NM_001304833)	promoter-TSS (NM_001304833)	OGFOD2	2-oxoglutarate and iron dependent oxygenase domain containing 2	protein-coding
	chr5	94620592	94620597	promoter-TSS (NM_024717)	promoter-TSS (NM_024717)	MCTP1	multiple C2 and transmembrane domain containing 1	protein-coding
	chr13	28364177	28364182	Intergenic	CpG	GSX1	GS homeobox 1	protein-coding
	chr7	140774388	140774393	exon (NM_001195278, exon 1 of 4)	exon (NM_001195278, exon 1 of 4)	TMEM178B	transmembrane protein 178B	protein-coding
	chr13	112712258	112712263	intron (NR_120392, intron 1 of 3)	CpG	SOX1	SRY-box transcription factor 1	protein-coding
	chr7	105221877	105221882	promoter-TSS (NM_001355526)	promoter-TSS (NM_001355526)	EFCAB10	EF-hand calcium binding domain 10	protein-coding
	chr7	158823732	158823737	intron (NM_001304522, intron 10 of 10)	CpG	LINC00689	long intergenic non-protein coding RNA 689	ncRNA
	chr2	45397097	45397102	Intergenic	CpG	LINC01121	long intergenic non-protein coding RNA 1121	ncRNA
	chr17	19551518	19551523	promoter-TSS (NM_000382)	promoter-TSS (NM_000382)	ALDH3A2	aldehyde dehydrogenase 3 family member A2	protein-coding
	chr17	48194686	48194691	intron (NM_174920, intron 4 of 10)	CpG	SAMD14	sterile alpha motif domain containing 14	protein-coding
	chr20	51833747	51833752	intron (NM_001193421, intron 1 of 2)	intron (NM_001193421, intron 1 of 2)	TSHZ2	teashirt zinc finger homeobox 2	protein-coding
	chr1	170637655	170637660	intron (NM_006902, intron 1 of 4)	intron (NM_006902, intron 1 of 4)	PRRX1	paired related homeobox 1	protein-coding
	chr10	102499207	102499212	intron (NM_001304569, intron 1 of 10)	CpG	PAX2	paired box 2	protein-coding
	chr2	178937595	178937600	promoter-TSS (NM_016953)	promoter-TSS (NM_016953)	PDE11A	phosphodiesterase 11A	protein-coding
	chr11	20618282	20618287	Intergenic	CpG	SLC6A5	solute carrier family 6 member 5	protein-coding
	chr11	58912425	58912430	promoter-TSS (NM_022074)	promoter-TSS (NM_022074)	FAM111A	family with sequence similarity 111 member A	protein-coding
	chr8	11872699	11872704	Intergenic	CpG	DEFB134	defensin beta 134	protein-coding
	chr18	54789107	54789112	Intergenic	CpG	BOD1L2	biorientation of chromosomes in cell division 1 like 2	protein-coding
	chr5	54528995	54529000	promoter-TSS (NR_125348)	promoter-TSS (NR_125348)	CCNO	cyclin O	protein-coding
	chr6	55443832	55443837	exon (NM_001287741, exon 1 of 8)	exon (NM_001287741, exon 1 of 8)	HMGCLL1	3-hydroxymethyl-3-methylglutaryl-CoA lyase like 1	protein-coding
	chr1	93426712	93426717	intron (NM_001006605, intron 1 of 4)	CpG	DIPK1A	divergent protein kinase domain 1A	protein-coding
	chr15	72472274	72472279	intron (NM_001012642, intron 1 of 11)	intron (NM_001012642, intron 1 of 11)	GRAMD2A	GRAM domain containing 2A	protein-coding
	chr6	157801831	157801836	promoter-TSS (NM_024630)	promoter-TSS (NM_024630)	ZDHHC14	zinc finger DHHC-type containing 14	protein-coding
	chr3	97540965	97540970	5' UTR (NM_153605, exon 1 of 22)	5' UTR (NM_153605, exon 1 of 22)	CRYBG3	crystallin beta-gamma domain containing 3	protein-coding
	chr13	20176196	20176201	Intergenic	CpG	LINC00350	long intergenic non-protein coding RNA 350	ncRNA
	chr13	75794008	75794013	Intergenic	Intergenic	CTAGE11P	CTAGE family member 11, pseudogene	pseudo
	chr3	48343024	48343029	promoter-TSS (NM_001308427)	promoter-TSS (NM_001308427)	NME6	NME/NM23 nucleoside diphosphate kinase 6	protein-coding
	chr12	114843258	114843263	intron (NM_000192, intron 1 of 8)	CpG	TBX5	T-box transcription factor 5	protein-coding
	chr20	5892357	5892362	intron (NM_001819, intron 1 of 4)	CpG	CHGB	chromogranin B	protein-coding
	chr1	156890457	156890462	promoter-TSS (NM_144702)	promoter-TSS (NM_144702)	LRRC71	leucine rich repeat containing 71	protein-coding
	chr13	79182872	79182877	intron (NR_047001, intron 5 of 5)	CpG	POU4F1	POU class 4 homeobox 1	protein-coding
	chr11	16947232	16947237	TTS (NR_145810)	TTS (NR_145810)	SNORD147	small nucleolar RNA, C/D box 147	snoRNA
	chr8	99076812	99076817	promoter-TSS (NM_173549)	promoter-TSS (NM_173549)	ERICH5	glutamate rich 5	protein-coding
	chr2	242448437	242448442	promoter-TSS (NM_006374)	promoter-TSS (NM_006374)	STK25	serine/threonine kinase 25	protein-coding
	chr11	113931432	113931437	intron (NM_001018011, intron 1 of 6)	CpG	ZBTB16	zinc finger and BTB domain containing 16	protein-coding
	chr2	121834766	121834771	Intergenic	ERV3-16A3_LTR|LTR|ERVL	TFCP2L1	transcription factor CP2 like 1	protein-coding
	chr7	121957212	121957217	Intergenic	CpG	FEZF1	FEZ family zinc finger 1	protein-coding
	chr12	15475384	15475389	promoter-TSS (NM_002848)	promoter-TSS (NM_002848)	PTPRO	protein tyrosine phosphatase receptor type O	protein-coding
	chr2	56411836	56411841	exon (NM_001348512, exon 1 of 7)	exon (NM_001348512, exon 1 of 7)	CCDC85A	coiled-coil domain containing 85A	protein-coding
	chr7	128001941	128001946	promoter-TSS (NM_001114726)	promoter-TSS (NM_001114726)	PRRT4	proline rich transmembrane protein 4	protein-coding
	chr19	31291184	31291189	Intergenic	Intergenic	LINC01791	long intergenic non-protein coding RNA 1791	ncRNA
	chr3	2141357	2141362	intron (NM_001350095, intron 2 of 24)	CpG-18169	CNTN4	contactin 4	protein-coding
	chr14	51560551	51560556	intron (NM_052978, intron 1 of 6)	CpG	TRIM9	tripartite motif containing 9	protein-coding
	chr6	137243718	137243723	exon (NM_001008783, exon 1 of 2)	exon (NM_001008783, exon 1 of 2)	SLC35D3	solute carrier family 35 member D3	protein-coding
	chr14	78266492	78266497	promoter-TSS (NM_001366489)	promoter-TSS (NM_001366489)	ADCK1	aarF domain containing kinase 1	protein-coding
	chr1	214360696	214360701	Intergenic	CpG	SMYD2	SET and MYND domain containing 2	protein-coding
	chr18	44789808	44789813	Intergenic	CpG	SKOR2	SKI family transcriptional corepressor 2	protein-coding
	chr5	174178813	174178818	promoter-TSS (NR_039777)	promoter-TSS (NR_039777)	MIR4634	microRNA 4634	ncRNA
	chr5	134527185	134527190	intron (NR_161235, intron 3 of 5)	CpG	C5orf66-AS2	C5orf66 antisense RNA 2	ncRNA
	chr5	158737698	158737703	Intergenic	GC_rich|Low_complexity|Low_complexity	IL12B	interleukin 12B	protein-coding
	chr14	32670955	32670960	promoter-TSS (NR_004394).3	promoter-TSS (NR_004394).3	RNU6-1	RNA, U6 small nuclear 1	snRNA
	chr7	121945378	121945383	promoter-TSS (NM_001024613)	promoter-TSS (NM_001024613)	FEZF1	FEZ family zinc finger 1	protein-coding
	chr11	28588471	28588476	Intergenic	Intergenic	MIR8068	microRNA 8068	ncRNA
	chr4	113626797	113626802	promoter-TSS (NM_001354269)	promoter-TSS (NM_001354269)	ANK2	ankyrin 2	protein-coding
	chr7	1789701	1789706	Intergenic	Intergenic	ELFN1-AS1	ELFN1 antisense RNA 1	ncRNA
	chr16	62069461	62069466	intron (NM_001796, intron 1 of 11)	CpG	CDH8	cadherin 8	protein-coding
	chr18	60646611	60646616	exon (NM_194449, exon 17 of 17)	exon (NM_194449, exon 17 of 17)	PHLPP1	PH domain and leucine rich repeat protein phosphatase 1	protein-coding
	chr11	32112757	32112762	exon (NM_002901, exon 1 of 6)	exon (NM_002901, exon 1 of 6)	RCN1	reticulocalbin 1	protein-coding
	chr10	60273222	60273227	intron (NM_001080512, intron 1 of 20)	CpG	BICC1	BicC family RNA binding protein 1	protein-coding
	chr10	112432379	112432384	intron (NM_001134363, intron 1 of 13)	CpG	RBM20	RNA binding motif protein 20	protein-coding
	chr12	107713317	107713322	exon (NM_001018072, exon 1 of 17)	exon (NM_001018072, exon 1 of 17)	BTBD11	BTB domain containing 11	protein-coding
	chr1	91172718	91172723	Intergenic	CpG	BARHL2	BarH like homeobox 2	protein-coding
	chr10	48427075	48427080	intron (NM_004962, intron 2 of 2)	intron (NM_004962, intron 2 of 2)	GDF2	growth differentiation factor 2	protein-coding
	chr5	44389757	44389762	promoter-TSS (NM_004465)	promoter-TSS (NM_004465)	FGF10	fibroblast growth factor 10	protein-coding
	chr5	1386616	1386621	Intergenic	CpG	LINC01511	long intergenic non-protein coding RNA 1511	ncRNA
	chr19	5567834	5567839	non-coding (NR_027064, exon 1 of 3)	non-coding (NR_027064, exon 1 of 3)	TINCR	TINCR ubiquitin domain containing	ncRNA
	chr8	41733759	41733764	intron (NM_001142446, intron 1 of 42)	CpG	ANK1	ankyrin 1	protein-coding
	chr1	166890008	166890013	exon (NM_199351, exon 9 of 10)	exon (NM_199351, exon 9 of 10)	TADA1	transcriptional adaptor 1	protein-coding
	chr6	135502338	135502343	promoter-TSS (NR_134960)	promoter-TSS (NR_134960)	MYB	MYB proto-oncogene, transcription factor	protein-coding
	chr6	88182934	88182939	intron (NM_006416, intron 1 of 7)	CpG	SLC35A1	solute carrier family 35 member A1	protein-coding
	chr15	65688410	65688415	exon (NM_020962, exon 7 of 20)	exon (NM_020962, exon 7 of 20)	IGDCC3	immunoglobulin superfamily DCC subclass member 3	protein-coding
	chr2	73518394	73518399	3' UTR (NM_001965, exon 2 of 2)	3' UTR (NM_001965, exon 2 of 2)	EGR4	early growth response 4	protein-coding
	chr8	66753156	66753161	intron (NM_001242318, intron 1 of 12)	intron (NM_001242318, intron 1 of 12)	PDE7A	phosphodiesterase 7A	protein-coding
	chr8	99954177	99954182	intron (NM_001256312, intron 1 of 12)	CpG	STK3	serine/threonine kinase 3	protein-coding
	chr6	21664713	21664718	Intergenic	CpG	CASC15	cancer susceptibility 15	ncRNA
	chr3	55522683	55522688	Intergenic	CpG	WNT5A	Wnt family member 5A	protein-coding
	chr7	105705961	105705966	Intergenic	Intergenic	SYPL1	synaptophysin like 1	protein-coding
	chr10	18429757	18429762	exon (NM_201593, exon 1 of 14)	exon (NM_201593, exon 1 of 14)	CACNB2	calcium voltage-gated channel auxiliary subunit beta 2	protein-coding
	chr14	53684412	53684417	Intergenic	LTR12C|LTR|ERV1	LOC101927620	uncharacterized LOC101927620	ncRNA
	chr11	94278655	94278660	TTS (NR_135094)	TTS (NR_135094)	FUT4	fucosyltransferase 4	protein-coding
	chr2	131582419	131582424	Intergenic	Intergenic	ARHGEF4	Rho guanine nucleotide exchange factor 4	protein-coding
	chr11	128760824	128760829	promoter-TSS (NM_000890)	promoter-TSS (NM_000890)	KCNJ5	potassium voltage-gated channel subfamily J member 5	protein-coding
	chr13	102571975	102571980	intron (NM_001321937, intron 1 of 3)	intron (NM_001321937, intron 1 of 3)	FGF14	fibroblast growth factor 14	protein-coding
	chr17	31620062	31620067	promoter-TSS (NM_183377)	promoter-TSS (NM_183377)	ASIC2	acid sensing ion channel subunit 2	protein-coding
	chr9	140064467	140064472	promoter-TSS (NR_037416)	promoter-TSS (NR_037416)	LRRC26	leucine rich repeat containing 26	protein-coding
	chr9	114394095	114394100	intron (NM_004125, intron 1 of 2)	CpG	DNAJC25	DnaJ heat shock protein family (Hsp40) member C25	protein-coding
	chr11	1536933	1536938	Intergenic	CpG	MOB2	MOB kinase activator 2	protein-coding
	chr7	66949586	66949591	Intergenic	Intergenic	LINC01372	long intergenic non-protein coding RNA 1372	ncRNA
	chr13	24007433	24007438	intron (NM_014363, intron 1 of 9)	intron (NM_014363, intron 1 of 9)	SACS	sacsin molecular chaperone	protein-coding
	chr6	114664509	114664514	Intergenic	CpG	HS3ST5	heparan sulfate-glucosamine 3-sulfotransferase 5	protein-coding
	chr17	45867581	45867586	Intergenic	CpG	OSBPL7	oxysterol binding protein like 7	protein-coding
	chr11	57226950	57226955	Intergenic	CpG	RTN4RL2	reticulon 4 receptor like 2	protein-coding
	chr7	105752395	105752400	intron (NM_006754, intron 2 of 5)	CpG	SYPL1	synaptophysin like 1	protein-coding
	chr3	181437327	181437332	intron (NR_004053, intron 4 of 4)	CpG	SOX2	SRY-box transcription factor 2	protein-coding
	chr5	121647855	121647860	promoter-TSS (NM_001308109)	promoter-TSS (NM_001308109)	SNCAIP	synuclein alpha interacting protein	protein-coding
	chr7	99774903	99774908	promoter-TSS (NM_001282716)	promoter-TSS (NM_001282716)	GPC2	glypican 2	protein-coding
	chr7	30028620	30028625	intron (NM_001145514, intron 1 of 7)	CpG	SCRN1	secernin 1	protein-coding
	chr1	201368808	201368813	promoter-TSS (NM_005558)	promoter-TSS (NM_005558)	LAD1	ladinin 1	protein-coding
	chr3	186648719	186648724	intron (NM_173216, intron 1 of 7)	CpG	ST6GAL1	ST6 beta-galactoside alpha-2,6-sialyltransferase 1	protein-coding
	chr2	211089885	211089890	intron (NM_001608, intron 1 of 10)	CpG	ACADL	acyl-CoA dehydrogenase long chain	protein-coding
	chr7	8473650	8473655	5' UTR (NM_152745, exon 1 of 3)	5' UTR (NM_152745, exon 1 of 3)	NXPH1	neurexophilin 1	protein-coding
	chr5	36066909	36066914	promoter-TSS (NM_174914)	promoter-TSS (NM_174914)	UGT3A2	UDP glycosyltransferase family 3 member A2	protein-coding
	chr8	121824561	121824566	promoter-TSS (NM_021021)	promoter-TSS (NM_021021)	SNTB1	syntrophin beta 1	protein-coding
	chr17	54671127	54671132	promoter-TSS (NM_005450)	promoter-TSS (NM_005450)	NOG	noggin	protein-coding
	chr18	76529175	76529180	Intergenic	Intergenic	SALL3	spalt like transcription factor 3	protein-coding
	chr12	127865750	127865755	Intergenic	Intergenic	LINC02375	long intergenic non-protein coding RNA 2375	ncRNA
	chr1	32042914	32042919	promoter-TSS (NM_001204415)	promoter-TSS (NM_001204415)	TINAGL1	tubulointerstitial nephritis antigen like 1	protein-coding
	chr7	150716184	150716189	exon (NM_001317056, exon 6 of 15)	exon (NM_001317056, exon 6 of 15)	ATG9B	autophagy related 9B	protein-coding
	chr11	8933259	8933264	promoter-TSS (NM_005418)	promoter-TSS (NM_005418)	AKIP1	A-kinase interacting protein 1	protein-coding
	chr2	20835755	20835760	intron (NM_022460, intron 4 of 6)	intron (NM_022460, intron 4 of 6)	HS1BP3	HCLS1 binding protein 3	protein-coding
	chr11	18727594	18727599	non-coding (NR_160413, exon 20 of 21)	non-coding (NR_160413, exon 20 of 21)	TMEM86A	transmembrane protein 86A	protein-coding
	chr3	150480677	150480682	5' UTR (NM_005067, exon 1 of 2)	5' UTR (NM_005067, exon 1 of 2)	SIAH2	siah E3 ubiquitin protein ligase 2	protein-coding
	chr5	139283954	139283959	intron (NM_013983, intron 1 of 10)	CpG	PSD2	pleckstrin and Sec7 domain containing 2	protein-coding
	chr4	166796115	166796120	intron (NM_012464, intron 1 of 20)	intron (NM_012464, intron 1 of 20)	TLL1	tolloid like 1	protein-coding
	chr9	91795014	91795019	Intergenic	Intergenic	SHC3	SHC adaptor protein 3	protein-coding
	chr20	31071269	31071274	promoter-TSS (NM_001351680)	promoter-TSS (NM_001351680)	NOL4L	nucleolar protein 4 like	protein-coding
	chr19	834326	834331	Intergenic	L1MB5|LINE|L1	AZU1	azurocidin 1	protein-coding
	chr13	79177588	79177593	promoter-TSS (NM_006237)	promoter-TSS (NM_006237)	POU4F1	POU class 4 homeobox 1	protein-coding
	chr2	232347632	232347637	Intergenic	Intergenic	NCL	nucleolin	protein-coding
	chr9	21559647	21559652	non-coding (NR_152879, exon 1 of 3)	non-coding (NR_152879, exon 1 of 3)	MIR31HG	MIR31 host gene	ncRNA
	chr1	18970173	18970178	intron (NM_001135254, intron 4 of 8)	CpG	PAX7	paired box 7	protein-coding
	chr3	157815938	157815943	exon (NM_001163678, exon 5 of 5)	exon (NM_001163678, exon 5 of 5)	SHOX2	short stature homeobox 2	protein-coding
	chr12	54089309	54089314	Intergenic	CpG	ATP5MC2	ATP synthase membrane subunit c locus 2	protein-coding
	chr16	31119841	31119846	intron (NM_001271926, intron 1 of 9)	CpG	BCKDK	branched chain keto acid dehydrogenase kinase	protein-coding
	chr22	22818525	22818530	Intergenic	HUERS-P3-int|LTR|ERV1	ZNF280B	zinc finger protein 280B	protein-coding
	chr5	41510425	41510430	intron (NM_001005473, intron 1 of 2)	CpG	PLCXD3	phosphatidylinositol specific phospholipase C X domain containing 3	protein-coding
	chr15	47476760	47476765	intron (NM_001198999, intron 1 of 19)	CpG	SEMA6D	semaphorin 6D	protein-coding
	chr4	148079524	148079529	Intergenic	Intergenic	MIR548G	microRNA 548g	ncRNA
	chr5	172665941	172665946	Intergenic	CpG	NKX2-5	NK2 homeobox 5	protein-coding
	chr11	74304011	74304016	non-coding (NR_046410, exon 1 of 12)	non-coding (NR_046410, exon 1 of 12)	POLD3	DNA polymerase delta 3, accessory subunit	protein-coding
	chr15	75118941	75118946	promoter-TSS (NM_001030005)	promoter-TSS (NM_001030005)	CPLX3	complexin 3	protein-coding
	chr2	38763456	38763461	Intergenic	CpG	LINC02613	long intergenic non-protein coding RNA 2613	ncRNA
	chr1	91176605	91176610	TTS (NM_020063)	TTS (NM_020063)	BARHL2	BarH like homeobox 2	protein-coding
	chr9	35538887	35538892	5' UTR (NM_001135999, exon 1 of 12)	5' UTR (NM_001135999, exon 1 of 12)	RUSC2	RUN and SH3 domain containing 2	protein-coding
	chr11	124709381	124709386	Intergenic	CpG	ROBO3	roundabout guidance receptor 3	protein-coding
	chr8	118057085	118057090	intron (NM_001172815, intron 2 of 10)	intron (NM_001172815, intron 2 of 10)	SLC30A8	solute carrier family 30 member 8	protein-coding
	chr10	13481835	13481840	intron (NM_152751, intron 8 of 8)	intron (NM_152751, intron 8 of 8)	BEND7	BEN domain containing 7	protein-coding
	chr2	210636841	210636846	exon (NM_032504, exon 1 of 64)	exon (NM_032504, exon 1 of 64)	UNC80	unc-80 homolog, NALCN channel complex subunit	protein-coding
	chr4	52918276	52918281	intron (NM_001346103, intron 1 of 8)	CpG	SPATA18	spermatogenesis associated 18	protein-coding
	chr20	56323882	56323887	Intergenic	Intergenic	PMEPA1	prostate transmembrane protein, androgen induced 1	protein-coding
	chr9	36766206	36766211	Intergenic	Intergenic	MIR4475	microRNA 4475	ncRNA
	chr3	53880186	53880191	promoter-TSS (NM_018725)	promoter-TSS (NM_018725)	CHDH	choline dehydrogenase	protein-coding
	chr8	101920375	101920380	Intergenic	MER52A|LTR|ERV1	YWHAZ	tyrosine 3-monooxygenase/tryptophan 5-monooxygenase activation protein zeta	protein-coding
	chr9	14693520	14693525	promoter-TSS (NM_001354125)	promoter-TSS (NM_001354125)	ZDHHC21	zinc finger DHHC-type containing 21	protein-coding
	chr11	68141843	68141848	intron (NM_002335, intron 5 of 22)	intron (NM_002335, intron 5 of 22)	LRP5	LDL receptor related protein 5	protein-coding
	chr21	43681836	43681841	intron (NM_016818, intron 2 of 14)	intron (NM_016818, intron 2 of 14)	ABCG1	ATP binding cassette subfamily G member 1	protein-coding
	chr18	12237391	12237396	Intergenic	Intergenic	CIDEA	cell death inducing DFFA like effector a	protein-coding
	chr14	38064429	38064434	promoter-TSS (NM_001310135)	promoter-TSS (NM_001310135)	FOXA1	forkhead box A1	protein-coding
	chr5	19988454	19988459	promoter-TSS (NM_001167667)	promoter-TSS (NM_001167667)	CDH18	cadherin 18	protein-coding
	chr6	126068845	126068850	Intergenic	CpG	HEY2	hes related family bHLH transcription factor with YRPW motif 2	protein-coding
	chr2	45179588	45179593	Intergenic	CpG	SIX3-AS1	SIX3 antisense RNA 1	ncRNA
	chr10	44882271	44882276	Intergenic	CpG-2763	CXCL12	C-X-C motif chemokine ligand 12	protein-coding
	chr14	77965030	77965035	exon (NM_182509, exon 1 of 6)	exon (NM_182509, exon 1 of 6)	ISM2	isthmin 2	protein-coding
	chr7	100091258	100091263	intron (NM_173564, intron 6 of 6)	CpG	NYAP1	neuronal tyrosine phosphorylated phosphoinositide-3-kinase adaptor 1	protein-coding
	chr4	113437138	113437143	5' UTR (NM_024019, exon 1 of 2)	5' UTR (NM_024019, exon 1 of 2)	NEUROG2	neurogenin 2	protein-coding
	chr12	22094269	22094274	Intergenic	CpG	ABCC9	ATP binding cassette subfamily C member 9	protein-coding
	chr3	18485433	18485438	intron (NM_001322874, intron 1 of 10)	CpG	SATB1	SATB homeobox 1	protein-coding
	chr5	57878725	57878730	promoter-TSS (NM_138453)	promoter-TSS (NM_138453)	RAB3C	RAB3C, member RAS oncogene family	protein-coding
	chr11	10879283	10879288	promoter-TSS (NR_034137)	promoter-TSS (NR_034137)	ZBED5	zinc finger BED-type containing 5	protein-coding
	chr15	96865424	96865429	intron (NR_102744, intron 1 of 1)	CpG	NR2F2	nuclear receptor subfamily 2 group F member 2	protein-coding
	chr12	33592207	33592212	intron (NM_198992, intron 1 of 6)	CpG	SYT10	synaptotagmin 10	protein-coding
	chr21	42441106	42441111	Intergenic	Intergenic	LINC00323	long intergenic non-protein coding RNA 323	ncRNA
	chr3	32279534	32279539	promoter-TSS (NM_178868)	promoter-TSS (NM_178868)	CMTM8	CKLF like MARVEL transmembrane domain containing 8	protein-coding
	chr6	165341228	165341233	Intergenic	Intergenic	MEAT6	melanoma-associated transcript 6	ncRNA
	chr15	85840067	85840072	Intergenic	Intergenic	GOLGA6L3	golgin A6 family like 3	protein-coding
	chr1	177150943	177150948	intron (NM_021165, intron 1 of 7)	CpG	BRINP2	BMP/retinoic acid inducible neural specific 2	protein-coding
	chr17	73719254	73719259	intron (NM_001005731, intron 1 of 38)	MIR|SINE|MIR	ITGB4	integrin subunit beta 4	protein-coding
	chr4	109093754	109093759	non-coding (NR_029373, exon 1 of 3)	non-coding (NR_029373, exon 1 of 3)	LEF1-AS1	LEF1 antisense RNA 1	ncRNA
	chr22	38198996	38199001	Intergenic	Intergenic	H1F0	H1 histone family member 0	protein-coding
	chr6	134175984	134175989	TTS (NR_027030)	TTS (NR_027030)	LINC01312	long intergenic non-protein coding RNA 1312	ncRNA
	chr6	71665695	71665700	exon (NM_080742, exon 1 of 4)	exon (NM_080742, exon 1 of 4)	B3GAT2	beta-1,3-glucuronyltransferase 2	protein-coding
	chr12	111298678	111298683	intron (NM_001286244, intron 2 of 9)	AluSx|SINE|Alu	CCDC63	coiled-coil domain containing 63	protein-coding
	chr3	43732852	43732857	5' UTR (NM_001365649, exon 1 of 7)	5' UTR (NM_001365649, exon 1 of 7)	ANO10	anoctamin 10	protein-coding
	chr4	1789687	1789692	Intergenic	Intergenic	FGFR3	fibroblast growth factor receptor 3	protein-coding
	chr14	94254815	94254820	promoter-TSS (NM_178013)	promoter-TSS (NM_178013)	PRIMA1	proline rich membrane anchor 1	protein-coding
	chr18	28622978	28622983	promoter-TSS (NM_001941)	promoter-TSS (NM_001941)	DSC3	desmocollin 3	protein-coding
	chr6	10419924	10419929	5' UTR (NM_001042425, exon 1 of 7)	5' UTR (NM_001042425, exon 1 of 7)	TFAP2A	transcription factor AP-2 alpha	protein-coding
	chr3	48229586	48229591	5' UTR (NM_001789, exon 1 of 15)	5' UTR (NM_001789, exon 1 of 15)	CDC25A	cell division cycle 25A	protein-coding
	chr6	79620446	79620451	Intergenic	CpG	IRAK1BP1	interleukin 1 receptor associated kinase 1 binding protein 1	protein-coding
	chr10	44806488	44806493	Intergenic	CpG	C10orf142	chromosome 10 open reading frame 142	protein-coding
	chr7	5896317	5896322	Intergenic	L1MEc|LINE|L1	OCM	oncomodulin	protein-coding
	chr10	121302657	121302662	promoter-TSS (NM_001005339)	promoter-TSS (NM_001005339)	RGS10	regulator of G protein signaling 10	protein-coding
	chr12	101603668	101603673	5' UTR (NM_145913, exon 1 of 15)	5' UTR (NM_145913, exon 1 of 15)	SLC5A8	solute carrier family 5 member 8	protein-coding
	chr3	22413940	22413945	Intergenic	CpG	ZNF385D-AS2	ZNF385D antisense RNA 2	ncRNA
	chr7	57928777	57928782	Intergenic	CpG	ZNF716	zinc finger protein 716	protein-coding
	chr10	81742131	81742136	Intergenic	CpG	SFTPD	surfactant protein D	protein-coding
	chr3	40428697	40428702	promoter-TSS (NM_001291960)	promoter-TSS (NM_001291960)	ENTPD3	ectonucleoside triphosphate diphosphohydrolase 3	protein-coding
	chr12	57610510	57610515	promoter-TSS (NM_007224)	promoter-TSS (NM_007224)	NXPH4	neurexophilin 4	protein-coding
	chr8	49647881	49647886	promoter-TSS (NR_157027)	promoter-TSS (NR_157027)	EFCAB1	EF-hand calcium binding domain 1	protein-coding
	chr22	25081912	25081917	Intergenic	CpG	POM121L10P	POM121 transmembrane nucleoporin like 10, pseudogene	pseudo
	chr11	120435448	120435453	intron (NM_001282470, intron 1 of 19)	CpG	GRIK4	glutamate ionotropic receptor kainate type subunit 4	protein-coding
	chr2	99553734	99553739	Intergenic	CpG-15299	KIAA1211L	KIAA1211 like	protein-coding
	chr11	13984284	13984289	promoter-TSS (NM_006108)	promoter-TSS (NM_006108)	SPON1	spondin 1	protein-coding
	chr8	97506002	97506007	promoter-TSS (NM_002998)	promoter-TSS (NM_002998)	SDC2	syndecan 2	protein-coding
	chr22	22337324	22337329	promoter-TSS (NM_001349848)	promoter-TSS (NM_001349848)	TOP3B	DNA topoisomerase III beta	protein-coding
	chr1	200009971	200009976	intron (NM_205860, intron 2 of 7)	CpG	NR5A2	nuclear receptor subfamily 5 group A member 2	protein-coding
	chr10	101089155	101089160	promoter-TSS (NM_020348)	promoter-TSS (NM_020348)	CNNM1	cyclin and CBS domain divalent metal cation transport mediator 1	protein-coding
	chr1	156339063	156339068	promoter-TSS (NM_001256395)	promoter-TSS (NM_001256395)	RHBG	Rh family B glycoprotein (gene/pseudogene)	protein-coding
	chr19	38345971	38345976	promoter-TSS (NR_040015)	promoter-TSS (NR_040015)	LOC100631378	uncharacterized 100631378	ncRNA
	chr20	13202530	13202535	exon (NM_080826, exon 1 of 6)	exon (NM_080826, exon 1 of 6)	ISM1	isthmin 1	protein-coding
	chr12	2692446	2692451	intron (NM_001167623, intron 15 of 46)	intron (NM_001167623, intron 15 of 46)	CACNA1C-AS2	CACNA1C antisense RNA 2	ncRNA
	chr20	54919201	54919206	Intergenic	CpG	FAM210B	family with sequence similarity 210 member B	protein-coding
	chr1	77333236	77333241	promoter-TSS (NM_001320274)	promoter-TSS (NM_001320274)	ST6GALNAC5	ST6 N-acetylgalactosaminide alpha-2,6-sialyltransferase 5	protein-coding
	chr11	119352235	119352240	intron (NR_034160, intron 3 of 3)	intron (NR_034160, intron 3 of 3)	THY1	Thy-1 cell surface antigen	protein-coding
	chr4	42400273	42400278	exon (NM_001080505, exon 1 of 2)	exon (NM_001080505, exon 1 of 2)	SHISA3	shisa family member 3	protein-coding
	chr3	63264916	63264921	intron (NM_001130003, intron 2 of 5)	intron (NM_001130003, intron 2 of 5)	SYNPR	synaptoporin	protein-coding
	chr1	210406605	210406610	intron (NM_001354173, intron 1 of 4)	CpG	SERTAD4	SERTA domain containing 4	protein-coding
	chr14	90950028	90950033	Intergenic	Intergenic	LINC00642	long intergenic non-protein coding RNA 642	ncRNA
	chr5	94956779	94956784	exon (NM_199243, exon 1 of 1)	exon (NM_199243, exon 1 of 1)	GPR150	G protein-coupled receptor 150	protein-coding
	chr11	113931669	113931674	intron (NM_001018011, intron 1 of 6)	CpG	ZBTB16	zinc finger and BTB domain containing 16	protein-coding
	chr7	27279995	27280000	Intergenic	Intergenic	EVX1	even-skipped homeobox 1	protein-coding
	chr13	115047907	115047912	promoter-TSS (NM_001353648)	promoter-TSS (NM_001353648)	UPF3A	UPF3A regulator of nonsense mediated mRNA decay	protein-coding
	chr12	85304545	85304550	intron (NM_018057, intron 1 of 4)	LTR46|LTR|ERV1	SLC6A15	solute carrier family 6 member 15	protein-coding
	chr2	204399833	204399838	5' UTR (NM_001329728, exon 1 of 16)	5' UTR (NM_001329728, exon 1 of 16)	RAPH1	Ras association (RalGDS/AF-6) and pleckstrin homology domains 1	protein-coding
	chr6	142623350	142623355	5' UTR (NM_001032395, exon 1 of 24)	5' UTR (NM_001032395, exon 1 of 24)	ADGRG6	adhesion G protein-coupled receptor G6	protein-coding
	chr2	118593648	118593653	intron (NR_158150, intron 2 of 6)	CpG	LOC107985939	uncharacterized LOC107985939	ncRNA
	chr7	156796966	156796971	TTS (NM_001165255)	TTS (NM_001165255)	MNX1-AS2	MNX1 antisense RNA 2	ncRNA
	chr10	124905780	124905785	Intergenic	CpG	HMX2	H6 family homeobox 2	protein-coding
	chr6	127440848	127440853	intron (NM_032784, intron 1 of 4)	CpG	RSPO3	R-spondin 3	protein-coding
	chr2	132121512	132121517	5' UTR (NM_001077637, exon 1 of 1)	5' UTR (NM_001077637, exon 1 of 1)	RAB6D	RAB6D, member RAS oncogene family	protein-coding
	chr18	23670068	23670073	intron (NM_001308201, intron 1 of 10)	CpG	SS18	SS18 subunit of BAF chromatin remodeling complex	protein-coding
	chr3	136539193	136539198	intron (NM_025246, intron 1 of 1)	CpG	SLC35G2	solute carrier family 35 member G2	protein-coding
	chr1	208305418	208305423	intron (NM_025179, intron 4 of 31)	intron (NM_025179, intron 4 of 31)	PLXNA2	plexin A2	protein-coding
	chr7	140772577	140772582	Intergenic	CpG	TMEM178B	transmembrane protein 178B	protein-coding
	chr17	53922835	53922840	Intergenic	CpG	PCTP	phosphatidylcholine transfer protein	protein-coding
	chr19	1155027	1155032	intron (NM_014963, intron 1 of 31)	CpG	SBNO2	strawberry notch homolog 2	protein-coding
	chr13	53191688	53191693	promoter-TSS (NM_001011724)	promoter-TSS (NM_001011724)	HNRNPA1L2	heterogeneous nuclear ribonucleoprotein A1 like 2	protein-coding
	chr11	58870047	58870052	Intergenic	CpG	FAM111B	family with sequence similarity 111 member B	protein-coding
	chr13	20735743	20735748	promoter-TSS (NM_021954)	promoter-TSS (NM_021954)	GJA3	gap junction protein alpha 3	protein-coding
	chr19	54599405	54599410	exon (NM_130771, exon 6 of 7)	exon (NM_130771, exon 6 of 7)	OSCAR	osteoclast associated Ig-like receptor	protein-coding
	chr15	35047196	35047201	promoter-TSS (NR_120329)	promoter-TSS (NR_120329)	GJD2	gap junction protein delta 2	protein-coding
	chr4	147576624	147576629	Intergenic	CpG	POU4F2	POU class 4 homeobox 2	protein-coding
	chr14	100773530	100773535	promoter-TSS (NM_001291813)	promoter-TSS (NM_001291813)	MIR345	microRNA 345	ncRNA
	chr2	63277464	63277469	promoter-TSS (NR_130153)	promoter-TSS (NR_130153)	OTX1	orthodenticle homeobox 1	protein-coding
	chr1	161993674	161993679	5' UTR (NM_015441, exon 1 of 8)	5' UTR (NM_015441, exon 1 of 8)	OLFML2B	olfactomedin like 2B	protein-coding
	chr7	42533172	42533177	Intergenic	CpG	LINC01448	long intergenic non-protein coding RNA 1448	ncRNA
	chr10	102475919	102475924	Intergenic	Intergenic	PAX2	paired box 2	protein-coding
	chr9	88420683	88420688	promoter-TSS (NR_029410)	promoter-TSS (NR_029410)	LOC389765	kinesin family member 27 pseudogene	pseudo
	chr9	96715545	96715550	intron (NM_021570, intron 1 of 3)	CpG-26762	BARX1	BARX homeobox 1	protein-coding
	chr10	116698134	116698139	exon (NM_139169, exon 1 of 8)	exon (NM_139169, exon 1 of 8)	TRUB1	TruB pseudouridine synthase family member 1	protein-coding
	chr2	130737451	130737456	5' UTR (NM_032144, exon 1 of 1)	5' UTR (NM_032144, exon 1 of 1)	RAB6C	RAB6C, member RAS oncogene family	protein-coding
	chr3	180320306	180320311	intron (NM_001288582, intron 1 of 12)	CpG	TTC14	tetratricopeptide repeat domain 14	protein-coding
	chr6	39760137	39760142	promoter-TSS (NM_001201427)	promoter-TSS (NM_001201427)	DAAM2	dishevelled associated activator of morphogenesis 2	protein-coding
	chr3	98451113	98451118	promoter-TSS (NM_001323352)	promoter-TSS (NM_001323352)	ST3GAL6	ST3 beta-galactoside alpha-2,3-sialyltransferase 6	protein-coding
	chr10	101946893	101946898	Intergenic	MER1B|DNA|hAT-Charlie	ERLIN1	ER lipid raft associated 1	protein-coding
	chr3	152880066	152880071	promoter-TSS (NM_002886)	promoter-TSS (NM_002886)	RAP2B	RAP2B, member of RAS oncogene family	protein-coding
	chr12	31742705	31742710	promoter-TSS (NR_046909)	promoter-TSS (NR_046909)	DENND5B-AS1	DENND5B antisense RNA 1	ncRNA
	chr8	26047965	26047970	Intergenic	CpG	PPP2R2A	protein phosphatase 2 regulatory subunit Balpha	protein-coding
	chr14	97685917	97685922	Intergenic	CpG	LINC02304	long intergenic non-protein coding RNA 2304	ncRNA
	chr2	5836796	5836801	3' UTR (NM_003108, exon 1 of 1)	3' UTR (NM_003108, exon 1 of 1)	SOX11	SRY-box transcription factor 11	protein-coding
	chr10	118031185	118031190	intron (NM_005264, intron 2 of 10)	CpG	GFRA1	GDNF family receptor alpha 1	protein-coding
	chr17	72932502	72932507	intron (NM_001272005, intron 1 of 6)	CpG	OTOP3	otopetrin 3	protein-coding
	chr2	238200203	238200208	Intergenic	Intergenic	COL6A3	collagen type VI alpha 3 chain	protein-coding
	chr8	94712556	94712561	promoter-TSS (NM_001283034)	promoter-TSS (NM_001283034)	LINC00535	long intergenic non-protein coding RNA 535	ncRNA
	chr6	101850784	101850789	intron (NM_001166247, intron 1 of 16)	CpG	GRIK2	glutamate ionotropic receptor kainate type subunit 2	protein-coding
	chr7	22589495	22589500	Intergenic	CpG	LOC100506178	uncharacterized LOC100506178	ncRNA
	chr8	97505782	97505787	promoter-TSS (NM_002998)	promoter-TSS (NM_002998)	SDC2	syndecan 2	protein-coding
	chr3	147129210	147129215	intron (NM_003412, intron 1 of 2)	intron (NM_003412, intron 1 of 2)	ZIC1	Zic family member 1	protein-coding
	chr18	5630069	5630074	Intergenic	CpG-11574	EPB41L3	erythrocyte membrane protein band 4.1 like 3	protein-coding
	chr4	151000022	151000027	non-coding (NR_036614, exon 1 of 17)	non-coding (NR_036614, exon 1 of 17)	DCLK2	doublecortin like kinase 2	protein-coding
	chr11	102702274	102702279	non-coding (NR_038390, exon 6 of 8)	non-coding (NR_038390, exon 6 of 8)	MMP3	matrix metallopeptidase 3	protein-coding
	chr7	106685426	106685431	exon (NM_002736, exon 1 of 11)	exon (NM_002736, exon 1 of 11)	PRKAR2B	protein kinase cAMP-dependent type II regulatory subunit beta	protein-coding
	chr7	123672150	123672155	exon (NM_001136002, exon 1 of 1)	exon (NM_001136002, exon 1 of 1)	TMEM229A	transmembrane protein 229A	protein-coding
	chr1	169396634	169396639	promoter-TSS (NM_021179)	promoter-TSS (NM_021179)	CCDC181	coiled-coil domain containing 181	protein-coding
	chr7	27265431	27265436	Intergenic	CpG	EVX1	even-skipped homeobox 1	protein-coding
	chr22	30752521	30752526	promoter-TSS (NM_001318335)	promoter-TSS (NM_001318335)	CCDC157	coiled-coil domain containing 157	protein-coding
	chr9	98783491	98783496	non-coding (NR_024129, exon 2 of 2)	non-coding (NR_024129, exon 2 of 2)	LINC00092	long intergenic non-protein coding RNA 92	ncRNA
	chr20	20349668	20349673	exon (NM_002196, exon 1 of 1)	exon (NM_002196, exon 1 of 1)	INSM1	INSM transcriptional repressor 1	protein-coding
	chr3	89163936	89163941	intron (NM_005233, intron 1 of 16)	CpG	EPHA3	EPH receptor A3	protein-coding
	chr2	200524048	200524053	TTS (NR_110270)	TTS (NR_110270)	LINC01877	long intergenic non-protein coding RNA 1877	ncRNA
	chr11	130319445	130319450	exon (NM_139055, exon 1 of 8)	exon (NM_139055, exon 1 of 8)	ADAMTS15	ADAM metallopeptidase with thrombospondin type 1 motif 15	protein-coding
	chr10	102107150	102107155	5' UTR (NM_005063, exon 1 of 6)	5' UTR (NM_005063, exon 1 of 6)	SCD	stearoyl-CoA desaturase	protein-coding
	chr12	132315019	132315024	intron (NM_016155, intron 1 of 9)	CpG	MMP17	matrix metallopeptidase 17	protein-coding
	chr3	138663874	138663879	3' UTR (NM_023067, exon 1 of 1)	3' UTR (NM_023067, exon 1 of 1)	LINC01391	long intergenic non-protein coding RNA 1391	ncRNA
	chr10	30471939	30471944	Intergenic	Intergenic	LOC101929279	uncharacterized LOC101929279	ncRNA
	chr2	127865075	127865080	promoter-TSS (NM_001320632)	promoter-TSS (NM_001320632)	BIN1	bridging integrator 1	protein-coding
	chr19	18977559	18977564	3' UTR (NM_002911, exon 24 of 24)	3' UTR (NM_002911, exon 24 of 24)	GDF1	growth differentiation factor 1	protein-coding
	chr12	108297475	108297480	promoter-TSS (NR_037629)	promoter-TSS (NR_037629)	LOC728739	programmed cell death 2 pseudogene	pseudo
	chr1	205197853	205197858	promoter-TSS (NM_001242925)	promoter-TSS (NM_001242925)	TMCC2	transmembrane and coiled-coil domain family 2	protein-coding
	chr13	111805770	111805775	promoter-TSS (NM_001354050)	promoter-TSS (NM_001354050)	LOC101060553	uncharacterized LOC101060553	ncRNA
	chr19	44809024	44809029	intron (NM_004234, intron 1 of 4)	CpG	ZNF235	zinc finger protein 235	protein-coding
	chr3	127174550	127174555	Intergenic	CpG	LINC02016	long intergenic non-protein coding RNA 2016	ncRNA
	chr4	85419437	85419442	promoter-TSS (NM_006168)	promoter-TSS (NM_006168)	NKX6-1	NK6 homeobox 1	protein-coding
	chr12	108524002	108524007	intron (NM_014653, intron 1 of 8)	intron (NM_014653, intron 1 of 8)	WSCD2	WSC domain containing 2	protein-coding
	chr2	223171896	223171901	Intergenic	Intergenic	PAX3	paired box 3	protein-coding
	chr6	85473727	85473732	exon (NM_001080508, exon 1 of 8)	exon (NM_001080508, exon 1 of 8)	TBX18	T-box transcription factor 18	protein-coding
	chr9	135285752	135285757	exon (NM_001282957, exon 1 of 6)	exon (NM_001282957, exon 1 of 6)	CFAP77	cilia and flagella associated protein 77	protein-coding
	chr11	105481316	105481321	promoter-TSS (NM_001112812)	promoter-TSS (NM_001112812)	GRIA4	glutamate ionotropic receptor AMPA type subunit 4	protein-coding
	chr8	121824389	121824394	promoter-TSS (NM_021021)	promoter-TSS (NM_021021)	SNTB1	syntrophin beta 1	protein-coding
	chr2	119981488	119981493	promoter-TSS (NM_182915)	promoter-TSS (NM_182915)	STEAP3	STEAP3 metalloreductase	protein-coding
	chr11	125094592	125094597	intron (NM_022062, intron 1 of 12)	intron (NM_022062, intron 1 of 12)	PKNOX2	PBX/knotted 1 homeobox 2	protein-coding
	chr6	33739498	33739503	3' UTR (NM_181336, exon 9 of 9)	3' UTR (NM_181336, exon 9 of 9)	LEMD2	LEM domain containing 2	protein-coding
	chr8	98657024	98657029	exon (NM_001363138, exon 1 of 11)	exon (NM_001363138, exon 1 of 11)	MTDH	metadherin	protein-coding
	chr3	110791083	110791088	5' UTR (NM_001243288, exon 1 of 9)	intron (NM_015480, intron 1 of 5)	NECTIN3	nectin cell adhesion molecule 3	protein-coding
	chr13	33161774	33161779	intron (NM_015032, intron 1 of 34)	CpG	PDS5B	PDS5 cohesin associated factor B	protein-coding
	chr19	47947750	47947755	intron (NM_015063, intron 4 of 9)	intron (NM_015063, intron 4 of 9)	MEIS3	Meis homeobox 3	protein-coding
	chr20	43729724	43729729	promoter-TSS (NM_002251)	promoter-TSS (NM_002251)	KCNS1	potassium voltage-gated channel modifier subfamily S member 1	protein-coding
	chr18	48086553	48086558	promoter-TSS (NM_001292039)	promoter-TSS (NM_001292039)	MAPK4	mitogen-activated protein kinase 4	protein-coding
	chr18	75362965	75362970	Intergenic	Intergenic	LINC01029	long intergenic non-protein coding RNA 1029	ncRNA
	chr7	134198158	134198163	Intergenic	Intergenic	AKR1B10	aldo-keto reductase family 1 member B10	protein-coding
	chr12	19283151	19283156	intron (NM_019012, intron 2 of 25)	CpG-5147	PLEKHA5	pleckstrin homology domain containing A5	protein-coding
	chr19	55865298	55865303	TTS (NM_001145402)	TTS (NM_001145402)	COX6B2	cytochrome c oxidase subunit 6B2	protein-coding
	chr7	27192041	27192046	non-coding (NR_038832, exon 3 of 3)	non-coding (NR_038832, exon 3 of 3)	HOXA7	homeobox A7	protein-coding
	chr17	2653230	2653235	promoter-TSS (NM_001355573)	promoter-TSS (NM_001355573)	CCDC92B	coiled-coil domain containing 92B	protein-coding
	chr2	151342779	151342784	intron (NM_005168, intron 3 of 5)	CpG	RND3	Rho family GTPase 3	protein-coding
	chr20	56288818	56288823	TTS (NR_131157)	TTS (NR_131157)	PMEPA1	prostate transmembrane protein, androgen induced 1	protein-coding
	chr20	1247414	1247419	intron (NM_014723, intron 2 of 5)	CpG-16311	SNPH	syntaphilin	protein-coding
	chr12	127630663	127630668	Intergenic	CpG	LINC02405	long intergenic non-protein coding RNA 2405	ncRNA
	chr2	132559506	132559511	promoter-TSS (NR_161366)	promoter-TSS (NR_161366)	C2orf27B	chromosome 2 open reading frame 27B	ncRNA
	chr1	241519985	241519990	promoter-TSS (NM_001350116)	promoter-TSS (NM_001350116)	RGS7	regulator of G protein signaling 7	protein-coding
	chr5	115911526	115911531	intron (NR_147170, intron 1 of 2)	intron (NR_147170, intron 1 of 2)	SEMA6A	semaphorin 6A	protein-coding
	chr5	65892522	65892527	exon (NM_001290228, exon 1 of 5)	exon (NM_001290228, exon 1 of 5)	MAST4	microtubule associated serine/threonine kinase family member 4	protein-coding
	chr8	124253414	124253419	intron (NM_001204180, intron 2 of 5)	CpG	C8orf76	chromosome 8 open reading frame 76	protein-coding
	chr20	25603859	25603864	promoter-TSS (NR_126466)	promoter-TSS (NR_126466)	NANP	N-acetylneuraminic acid phosphatase	protein-coding
	chr11	119612188	119612193	Intergenic	CpG	LOC102724301	uncharacterized LOC102724301	ncRNA
	chr12	13254465	13254470	TTS (NM_001367366)	TTS (NM_001367366)	GSG1	germ cell associated 1	protein-coding
	chr3	183146502	183146507	promoter-TSS (NM_015078)	promoter-TSS (NM_015078)	MCF2L2	MCF.2 cell line derived transforming sequence-like 2	protein-coding
	chr13	114066077	114066082	intron (NM_001304433, intron 1 of 1)	intron (NM_001304433, intron 1 of 1)	LOC101928841	collagen alpha-1(II) chain-like	protein-coding
	chr11	58912400	58912405	promoter-TSS (NM_022074)	promoter-TSS (NM_022074)	FAM111A	family with sequence similarity 111 member A	protein-coding
	chr10	46951504	46951509	promoter-TSS (NR_155740)	promoter-TSS (NR_155740)	LOC101927699	uncharacterized LOC101927699	ncRNA
	chr3	126423062	126423067	promoter-TSS (NM_001320610)	promoter-TSS (NM_001320610)	CHCHD6	coiled-coil-helix-coiled-coil-helix domain containing 6	protein-coding
	chr2	99553464	99553469	promoter-TSS (NM_207362)	promoter-TSS (NM_207362)	KIAA1211L	KIAA1211 like	protein-coding
	chr9	135077867	135077872	intron (NM_032536, intron 3 of 7)	intron (NM_032536, intron 3 of 7)	NTNG2	netrin G2	protein-coding
	chr19	1155419	1155424	intron (NM_014963, intron 1 of 31)	intron (NM_014963, intron 1 of 31)	SBNO2	strawberry notch homolog 2	protein-coding
	chr11	101981115	101981120	promoter-TSS (NM_001282101)	promoter-TSS (NM_001282101)	YAP1	Yes associated protein 1	protein-coding
	chr2	25149578	25149583	Intergenic	Intergenic	ADCY3	adenylate cyclase 3	protein-coding
	chr1	91196404	91196409	Intergenic	Intergenic	BARHL2	BarH like homeobox 2	protein-coding
	chr16	5666254	5666259	promoter-TSS (NR_110902)	promoter-TSS (NR_110902)	LINC01570	long intergenic non-protein coding RNA 1570	ncRNA
	chr8	140225778	140225783	Intergenic	Intergenic	COL22A1	collagen type XXII alpha 1 chain	protein-coding
	chr7	66205371	66205376	promoter-TSS (NM_001367749)	promoter-TSS (NM_001367749)	RABGEF1	RAB guanine nucleotide exchange factor 1	protein-coding
	chr19	50979752	50979757	promoter-TSS (NM_206538)	promoter-TSS (NM_206538)	EMC10	ER membrane protein complex subunit 10	protein-coding
	chr6	1601966	1601971	Intergenic	CpG	FOXCUT	FOXC1 upstream transcript	ncRNA
	chr7	87563683	87563688	5' UTR (NM_001324417, exon 1 of 30)	5' UTR (NM_001324417, exon 1 of 30)	ADAM22	ADAM metallopeptidase domain 22	protein-coding
	chr1	181159199	181159204	Intergenic	Intergenic	LINC01732	long intergenic non-protein coding RNA 1732	ncRNA
	chr3	179660207	179660212	intron (NM_001349396, intron 1 of 13)	intron (NM_001349396, intron 1 of 13)	PEX5L	peroxisomal biogenesis factor 5 like	protein-coding
	chr12	127211339	127211344	Intergenic	CpG	LINC00943	long intergenic non-protein coding RNA 943	ncRNA
	chr5	6714760	6714765	exon (NM_006999, exon 1 of 13)	exon (NM_006999, exon 1 of 13)	TENT4A	terminal nucleotidyltransferase 4A	protein-coding
	chr19	34857128	34857133	intron (NM_001329909, intron 2 of 18)	intron (NM_001329909, intron 2 of 18)	GPI	glucose-6-phosphate isomerase	protein-coding
	chr13	72441708	72441713	promoter-TSS (NM_001366712)	promoter-TSS (NM_001366712)	DACH1	dachshund family transcription factor 1	protein-coding
	chr16	66878795	66878800	promoter-TSS (NM_001365337)	promoter-TSS (NM_001365337)	CA7	carbonic anhydrase 7	protein-coding
	chr6	49518947	49518952	non-coding (NR_146862, exon 1 of 4)	non-coding (NR_146862, exon 1 of 4)	C6orf141	chromosome 6 open reading frame 141	protein-coding
	chr16	74808394	74808399	exon (NM_024306, exon 1 of 7)	exon (NM_024306, exon 1 of 7)	FA2H	fatty acid 2-hydroxylase	protein-coding
	chr14	97499870	97499875	Intergenic	CpG	LINC00618	long intergenic non-protein coding RNA 618	ncRNA
	chr6	26614149	26614154	Intergenic	CpG	ABT1	activator of basal transcription 1	protein-coding
	chr14	96890587	96890592	intron (NM_001350888, intron 5 of 16)	CpG	AK7	adenylate kinase 7	protein-coding
	chr1	179544890	179544895	exon (NM_001297575, exon 1 of 7)	exon (NM_001297575, exon 1 of 7)	NPHS2	NPHS2 stomatin family member, podocin	protein-coding
	chr5	172068910	172068915	intron (NM_001308177, intron 1 of 3)	CpG	NEURL1B	neuralized E3 ubiquitin protein ligase 1B	protein-coding
	chr15	95870259	95870264	promoter-TSS (NR_034095)	promoter-TSS (NR_034095)	LINC01197	long intergenic non-protein coding RNA 1197	ncRNA
	chr1	75596104	75596109	5' UTR (NM_001001933, exon 2 of 10)	5' UTR (NM_001001933, exon 2 of 10)	LHX8	LIM homeobox 8	protein-coding
	chr5	155108694	155108699	Intergenic	CpG	SGCD	sarcoglycan delta	protein-coding
	chr12	88429563	88429568	intron (NM_001009894, intron 1 of 6)	CpG	C12orf29	chromosome 12 open reading frame 29	protein-coding
	chr8	95274555	95274560	promoter-TSS (NM_005261)	promoter-TSS (NM_005261)	GEM	GTP binding protein overexpressed in skeletal muscle	protein-coding
	chr20	4582377	4582382	Intergenic	Intergenic	PRNP	prion protein	protein-coding
	chr1	11540320	11540325	intron (NM_020780, intron 1 of 20)	CpG	DISP3	dispatched RND transporter family member 3	protein-coding
	chr2	211089746	211089751	intron (NM_001608, intron 1 of 10)	CpG	ACADL	acyl-CoA dehydrogenase long chain	protein-coding
	chr12	49319283	49319288	promoter-TSS (NM_001143782)	promoter-TSS (NM_001143782)	FKBP11	FKBP prolyl isomerase 11	protein-coding
	chr12	52701982	52701987	intron (NM_001320198, intron 9 of 10)	CpG	KRT83	keratin 83	protein-coding
	chr9	100161579	100161584	Intergenic	Intergenic	LOC286359	uncharacterized LOC286359	ncRNA
	chr7	153750351	153750356	intron (NM_001290253, intron 1 of 5)	CpG-25086	DPP6	dipeptidyl peptidase like 6	protein-coding
	chr3	126006751	126006756	Intergenic	CpG	KLF15	Kruppel like factor 15	protein-coding
	chr12	96337236	96337241	promoter-TSS (NM_182496)	promoter-TSS (NM_182496)	AMDHD1	amidohydrolase domain containing 1	protein-coding
	chr3	73673364	73673369	exon (NM_015009, exon 1 of 10)	exon (NM_015009, exon 1 of 10)	PDZRN3-AS1	PDZRN3 antisense RNA 1	ncRNA
	chr6	128841699	128841704	promoter-TSS (NM_001135648)	promoter-TSS (NM_001135648)	PTPRK	protein tyrosine phosphatase receptor type K	protein-coding
	chr19	8942831	8942836	intron (NM_144693, intron 1 of 9)	CpG	ZNF558	zinc finger protein 558	protein-coding
	chr9	16871813	16871818	Intergenic	CpG-26363	BNC2	basonuclin 2	protein-coding
	chr9	79521370	79521375	promoter-TSS (NM_001308048)	promoter-TSS (NM_001308048)	PRUNE2	prune homolog 2 with BCH domain	protein-coding
	chr17	74944967	74944972	3' UTR (NM_198955, exon 16 of 16)	3' UTR (NM_198955, exon 16 of 16)	LOC105371899	uncharacterized LOC105371899	ncRNA
	chr10	104678143	104678148	promoter-TSS (NM_017649)	promoter-TSS (NM_017649)	LOC107984265	uncharacterized LOC107984265	ncRNA
	chr1	1243207	1243212	promoter-TSS (NM_001346116)	promoter-TSS (NM_001346116)	ACAP3	ArfGAP with coiled-coil, ankyrin repeat and PH domains 3	protein-coding
	chr4	147567233	147567238	Intergenic	Intergenic	POU4F2	POU class 4 homeobox 2	protein-coding
	chr12	54391300	54391305	promoter-TSS (NR_047505)	promoter-TSS (NR_047505)	HOXC-AS2	HOXC cluster antisense RNA 2	ncRNA
	chr17	80626667	80626672	promoter-TSS (NR_039751)	promoter-TSS (NR_039751)	MIR4525	microRNA 4525	ncRNA
	chr13	98628961	98628966	exon (NM_002271, exon 4 of 29)	exon (NM_002271, exon 4 of 29)	IPO5	importin 5	protein-coding
	chr3	167967260	167967265	promoter-TSS (NR_021485)	promoter-TSS (NR_021485)	EGFEM1P	EGF like and EMI domain containing 1, pseudogene	pseudo
	chr5	121648345	121648350	intron (NM_001308107, intron 1 of 8)	CpG	SNCAIP	synuclein alpha interacting protein	protein-coding
	chr9	23820976	23820981	intron (NM_001351462, intron 2 of 8)	CpG	ELAVL2	ELAV like RNA binding protein 2	protein-coding
	chr12	58158983	58158988	exon (NM_000785, exon 4 of 9)	exon (NM_000785, exon 4 of 9)	CYP27B1	cytochrome P450 family 27 subfamily B member 1	protein-coding
	chr6	159421144	159421149	promoter-TSS (NM_031924)	promoter-TSS (NM_031924)	RSPH3	radial spoke head 3	protein-coding
	chr6	43111413	43111418	intron (NR_072998, intron 14 of 18)	intron (NR_072998, intron 14 of 18)	SRF	serum response factor	protein-coding
	chr19	46431162	46431167	Intergenic	LTR67B|LTR|ERVL	NANOS2	nanos C2HC-type zinc finger 2	protein-coding
	chr1	42631402	42631407	promoter-TSS (NM_033553)	promoter-TSS (NM_033553)	GUCA2A	guanylate cyclase activator 2A	protein-coding
	chr7	156409198	156409203	intron (NR_026865, intron 1 of 3)	CpG	LINC01006	long intergenic non-protein coding RNA 1006	ncRNA
	chr22	23493144	23493149	intron (NR_146295, intron 2 of 9)	L2b|LINE|L2	RAB36	RAB36, member RAS oncogene family	protein-coding
	chr20	2489508	2489513	promoter-TSS (NM_001282496)	promoter-TSS (NM_001282496)	ZNF343	zinc finger protein 343	protein-coding
	chr7	4765923	4765928	intron (NM_001037165, intron 1 of 8)	intron (NM_001037165, intron 1 of 8)	FOXK1	forkhead box K1	protein-coding
	chr22	47082465	47082470	3' UTR (NM_022766, exon 13 of 13)	3' UTR (NM_022766, exon 13 of 13)	CERK	ceramide kinase	protein-coding
	chr1	24151876	24151881	promoter-TSS (NM_000191)	promoter-TSS (NM_000191)	HMGCL	3-hydroxy-3-methylglutaryl-CoA lyase	protein-coding
	chr2	119640455	119640460	Intergenic	LTR41|LTR|ERVL	EN1	engrailed homeobox 1	protein-coding
	chr1	25258928	25258933	intron (NM_001320672, intron 2 of 6)	CpG-668	RUNX3	RUNX family transcription factor 3	protein-coding
	chr8	99077170	99077175	intron (NM_001170806, intron 1 of 1)	CpG	ERICH5	glutamate rich 5	protein-coding
	chr8	49427586	49427591	Intergenic	Intergenic	LOC101929268	uncharacterized LOC101929268	ncRNA
	chr6	158937366	158937371	Intergenic	CpG	TMEM181	transmembrane protein 181	protein-coding
	chr5	146833676	146833681	promoter-TSS (NM_001387)	promoter-TSS (NM_001387)	DPYSL3	dihydropyrimidinase like 3	protein-coding
	chr9	38424498	38424503	promoter-TSS (NM_001007563)	promoter-TSS (NM_001007563)	IGFBPL1	insulin like growth factor binding protein like 1	protein-coding
	chr6	127839980	127839985	5' UTR (NM_001012279, exon 1 of 12)	5' UTR (NM_001012279, exon 1 of 12)	SOGA3	SOGA family member 3	protein-coding
	chr3	62861139	62861144	promoter-TSS (NM_003716)	promoter-TSS (NM_003716)	CADPS	calcium dependent secretion activator	protein-coding
	chr5	108064184	108064189	promoter-TSS (NR_046368)	promoter-TSS (NR_046368)	LINC01023	long intergenic non-protein coding RNA 1023	ncRNA
	chr7	23513644	23513649	Intergenic	CpG	IGF2BP3	insulin like growth factor 2 mRNA binding protein 3	protein-coding
	chr20	50808540	50808545	promoter-TSS (NM_022088)	promoter-TSS (NM_022088)	ZFP64	ZFP64 zinc finger protein	protein-coding
	chr20	61747979	61747984	Intergenic	Intergenic	HAR1B	highly accelerated region 1B	ncRNA
	chr1	220702038	220702043	5' UTR (NM_001286124, exon 1 of 18)	5' UTR (NM_001286124, exon 1 of 18)	MARK1	microtubule affinity regulating kinase 1	protein-coding
	chr9	109460340	109460345	Intergenic	Intergenic	LINC01505	long intergenic non-protein coding RNA 1505	ncRNA
	chr13	60737815	60737820	exon (NM_001258367, exon 1 of 26)	exon (NM_001258367, exon 1 of 26)	DIAPH3	diaphanous related formin 3	protein-coding
	chr20	43726635	43726640	exon (NM_002251, exon 4 of 5)	exon (NM_002251, exon 4 of 5)	KCNS1	potassium voltage-gated channel modifier subfamily S member 1	protein-coding
	chr9	131831895	131831900	intron (NR_138423, intron 15 of 16)	MIRb|SINE|MIR	DOLPP1	dolichyldiphosphatase 1	protein-coding
	chr4	186125059	186125064	promoter-TSS (NM_020827)	promoter-TSS (NM_020827)	CFAP97	cilia and flagella associated protein 97	protein-coding
	chr1	48058939	48058944	Intergenic	CpG	LINC01389	long intergenic non-protein coding RNA 1389	ncRNA
	chr17	75447564	75447569	promoter-TSS (NM_001293697)	promoter-TSS (NM_001293697)	SEPTIN9	septin 9	protein-coding
	chr12	127765361	127765366	intron (NR_146537, intron 2 of 3)	CpG	LINC02376	long intergenic non-protein coding RNA 2376	ncRNA
	chr19	46919801	46919806	Intergenic	GC_rich|Low_complexity|Low_complexity	CCDC8	coiled-coil domain containing 8	protein-coding
	chr13	49822403	49822408	promoter-TSS (NR_135318)	promoter-TSS (NR_135318)	CDADC1	cytidine and dCMP deaminase domain containing 1	protein-coding
	chr11	27723158	27723163	promoter-TSS (NM_170733)	promoter-TSS (NM_170733)	BDNF	brain derived neurotrophic factor	protein-coding
	chr3	127770818	127770823	promoter-TSS (NM_013336)	promoter-TSS (NM_013336)	SEC61A1	SEC61 translocon alpha 1 subunit	protein-coding
	chr11	129243358	129243363	Intergenic	CpG	BARX2	BARX homeobox 2	protein-coding
	chr3	113160315	113160320	promoter-TSS (NM_001164496)	promoter-TSS (NM_001164496)	CFAP44	cilia and flagella associated protein 44	protein-coding
	chr6	13487442	13487447	5' UTR (NM_018988, exon 1 of 2)	5' UTR (NM_018988, exon 1 of 2)	GFOD1	glucose-fructose oxidoreductase domain containing 1	protein-coding
	chr3	11102604	11102609	Intergenic	Intergenic	SLC6A1-AS1	SLC6A1 antisense RNA 1	ncRNA
	chr3	44771187	44771192	promoter-TSS (NM_145044)	promoter-TSS (NM_145044)	ZNF501	zinc finger protein 501	protein-coding
	chr19	17000412	17000417	exon (NM_003950, exon 2 of 2)	exon (NM_003950, exon 2 of 2)	F2RL3	F2R like thrombin or trypsin receptor 3	protein-coding
	chr5	153990966	153990971	Intergenic	Intergenic	MIR3141	microRNA 3141	ncRNA
	chr2	20867226	20867231	exon (NM_182828, exon 1 of 2)	exon (NM_182828, exon 1 of 2)	GDF7	growth differentiation factor 7	protein-coding
	chr3	117716517	117716522	Intergenic	CpG	LINC02024	long intergenic non-protein coding RNA 2024	ncRNA
	chr7	148675370	148675375	Intergenic	Intergenic	RNY3	RNA, Ro60-associated Y3	ncRNA
	chr16	85506018	85506023	Intergenic	MLT1C|LTR|ERVL-MaLR	GSE1	Gse1 coiled-coil protein	protein-coding
	chr12	53108240	53108245	Intergenic	CpG	KRT77	keratin 77	protein-coding
	chr8	23540379	23540384	promoter-TSS (NM_006167)	promoter-TSS (NM_006167)	NKX3-1	NK3 homeobox 1	protein-coding
	chr3	123168331	123168336	promoter-TSS (NM_183357)	promoter-TSS (NM_183357)	ADCY5	adenylate cyclase 5	protein-coding
	chr14	73694822	73694827	Intergenic	Intergenic	PAPLN	papilin, proteoglycan like sulfated glycoprotein	protein-coding
	chr7	27141875	27141880	exon (NM_006735, exon 1 of 2)	exon (NM_006735, exon 1 of 2)	HOXA2	homeobox A2	protein-coding
	chr12	81330773	81330778	intron (NR_136888, intron 1 of 6)	CpG	LIN7A	lin-7 homolog A, crumbs cell polarity complex component	protein-coding
	chr7	37488122	37488127	intron (NM_001206480, intron 1 of 21)	CpG	ELMO1	engulfment and cell motility 1	protein-coding
	chr7	24613855	24613860	intron (NM_001303037, intron 1 of 11)	intron (NM_001303037, intron 1 of 11)	MPP6	membrane palmitoylated protein 6	protein-coding
	chr19	6333664	6333669	promoter-TSS (NM_133492)	promoter-TSS (NM_133492)	ACER1	alkaline ceramidase 1	protein-coding
	chr16	69373178	69373183	promoter-TSS (NM_016101)	promoter-TSS (NM_016101)	NIP7	nucleolar pre-rRNA processing protein NIP7	protein-coding
	chr5	175224129	175224134	intron (NM_006650, intron 1 of 4)	CpG	CPLX2	complexin 2	protein-coding
	chr8	119634181	119634186	promoter-TSS (NM_207506)	promoter-TSS (NM_207506)	SAMD12	sterile alpha motif domain containing 12	protein-coding
	chr15	79603561	79603566	non-coding (NR_125394, exon 1 of 4)	non-coding (NR_125394, exon 1 of 4)	TMED3	transmembrane p24 trafficking protein 3	protein-coding
	chr14	31343907	31343912	5' UTR (NM_001347720, exon 1 of 11)	5' UTR (NM_001347720, exon 1 of 11)	COCH	cochlin	protein-coding
	chr12	69725949	69725954	Intergenic	Intergenic	LYZ	lysozyme	protein-coding
	chr20	37555460	37555465	exon (NM_030919, exon 1 of 4)	exon (NM_030919, exon 1 of 4)	FAM83D	family with sequence similarity 83 member D	protein-coding
	chr5	155107531	155107536	Intergenic	CpG	SGCD	sarcoglycan delta	protein-coding
	chr17	39684058	39684063	intron (NM_002276, intron 1 of 5)	CpG	KRT19	keratin 19	protein-coding
	chr2	26205031	26205036	5' UTR (NM_002254, exon 1 of 8)	5' UTR (NM_002254, exon 1 of 8)	KIF3C	kinesin family member 3C	protein-coding
	chr2	157188546	157188551	intron (NM_173173, intron 1 of 7)	intron (NM_173173, intron 1 of 7)	NR4A2	nuclear receptor subfamily 4 group A member 2	protein-coding
	chr6	131384576	131384581	promoter-TSS (NM_001135554)	promoter-TSS (NM_001135554)	EPB41L2	erythrocyte membrane protein band 4.1 like 2	protein-coding
	chr1	6052320	6052325	promoter-TSS (NM_001199861)	promoter-TSS (NM_001199861)	NPHP4	nephrocystin 4	protein-coding
	chr5	87564180	87564185	promoter-TSS (NR_039993)	promoter-TSS (NR_039993)	TMEM161B	transmembrane protein 161B	protein-coding
	chr17	47928774	47928779	Intergenic	CpG	TAC4	tachykinin 4	protein-coding
	chr12	119212261	119212266	Intergenic	CpG	LINC02423	long intergenic non-protein coding RNA 2423	ncRNA
	chr7	108095447	108095452	intron (NM_001371166, intron 1 of 28)	CpG	NRCAM	neuronal cell adhesion molecule	protein-coding
	chr1	156542443	156542448	promoter-TSS (NM_178229)	promoter-TSS (NM_178229)	IQGAP3	IQ motif containing GTPase activating protein 3	protein-coding
	chr5	153855247	153855252	3' UTR (NM_004821, exon 2 of 2)	3' UTR (NM_004821, exon 2 of 2)	HAND1	heart and neural crest derivatives expressed 1	protein-coding
	chr12	26275850	26275855	exon (NM_030762, exon 5 of 5)	exon (NM_030762, exon 5 of 5)	BHLHE41	basic helix-loop-helix family member e41	protein-coding
	chr2	47798612	47798617	Intergenic	CpG-14960	KCNK12	potassium two pore domain channel subfamily K member 12	protein-coding
	chr13	52980288	52980293	promoter-TSS (NM_199263)	promoter-TSS (NM_199263)	THSD1	thrombospondin type 1 domain containing 1	protein-coding
	chr12	2144324	2144329	Intergenic	GC_rich|Low_complexity|Low_complexity	CACNA1C-IT2	CACNA1C intronic transcript 2	ncRNA
	chr12	113918077	113918082	non-coding (NR_126425, exon 2 of 2)	non-coding (NR_126425, exon 2 of 2)	LHX5-AS1	LHX5 antisense RNA 1	ncRNA
	chr14	25051290	25051295	Intergenic	Intergenic	CTSG	cathepsin G	protein-coding
	chr7	154861912	154861917	promoter-TSS (NM_024012)	promoter-TSS (NM_024012)	HTR5A	5-hydroxytryptamine receptor 5A	protein-coding
	chr5	132888829	132888834	intron (NM_015082, intron 3 of 15)	intron (NM_015082, intron 3 of 15)	FSTL4	follistatin like 4	protein-coding
	chr18	47901632	47901637	intron (NM_001039535, intron 1 of 6)	CpG	SKA1	spindle and kinetochore associated complex subunit 1	protein-coding
	chr13	24040740	24040745	Intergenic	CpG	LINC00327	long intergenic non-protein coding RNA 327	ncRNA
	chr14	57858160	57858165	exon (NM_001011713, exon 2 of 5)	exon (NM_001011713, exon 2 of 5)	NAA30	N(alpha)-acetyltransferase 30, NatC catalytic subunit	protein-coding
	chr8	49427621	49427626	Intergenic	Intergenic	LOC101929268	uncharacterized LOC101929268	ncRNA
	chr14	70346343	70346348	5' UTR (NM_022137, exon 1 of 12)	5' UTR (NM_022137, exon 1 of 12)	SMOC1	SPARC related modular calcium binding 1	protein-coding
	chr12	109747946	109747951	promoter-TSS (NM_213596)	promoter-TSS (NM_213596)	FOXN4	forkhead box N4	protein-coding
	chr1	86046989	86046994	intron (NM_001554, intron 1 of 4)	CpG	CCN1	cellular communication network factor 1	protein-coding
	chr11	19366779	19366784	Intergenic	CpG	NAV2	neuron navigator 2	protein-coding
	chr3	79068291	79068296	5' UTR (NM_001145845, exon 1 of 29)	5' UTR (NM_001145845, exon 1 of 29)	ROBO1	roundabout guidance receptor 1	protein-coding
	chr17	20059807	20059812	intron (NM_001033554, intron 1 of 5)	CpG	SPECC1	sperm antigen with calponin homology and coiled-coil domains 1	protein-coding
	chr8	35093391	35093396	exon (NM_080872, exon 1 of 17)	exon (NM_080872, exon 1 of 17)	UNC5D	unc-5 netrin receptor D	protein-coding
	chr13	28674995	28675000	promoter-TSS (NR_130706)	promoter-TSS (NR_130706)	FLT3	fms related tyrosine kinase 3	protein-coding
	chr10	22292280	22292285	exon (NM_022365, exon 1 of 12)	exon (NM_022365, exon 1 of 12)	DNAJC1	DnaJ heat shock protein family (Hsp40) member C1	protein-coding
	chr9	36137040	36137045	intron (NM_001287014, intron 1 of 1)	CpG	GLIPR2	GLI pathogenesis related 2	protein-coding
	chr7	132299580	132299585	intron (NM_181775, intron 2 of 4)	intron (NM_181775, intron 2 of 4)	PLXNA4	plexin A4	protein-coding
	chr11	94245811	94245816	exon (NM_001190462, exon 1 of 4)	exon (NM_001190462, exon 1 of 4)	C11orf97	chromosome 11 open reading frame 97	protein-coding
	chr16	66981855	66981860	Intergenic	Intergenic	CES2	carboxylesterase 2	protein-coding
	chr18	44775465	44775470	exon (NM_001037802, exon 2 of 4)	exon (NM_001037802, exon 2 of 4)	SKOR2	SKI family transcriptional corepressor 2	protein-coding
	chr3	9904417	9904422	Intergenic	CpG	CIDEC	cell death inducing DFFA like effector c	protein-coding
	chr19	58111306	58111311	promoter-TSS (NM_020880)	promoter-TSS (NM_020880)	ZNF530	zinc finger protein 530	protein-coding
	chr16	49379925	49379930	Intergenic	Intergenic	C16orf78	chromosome 16 open reading frame 78	protein-coding
	chr11	131558024	131558029	intron (NM_001352007, intron 2 of 8)	intron (NM_001352007, intron 2 of 8)	NTM-AS1	NTM antisense RNA 1	ncRNA
	chr8	99984793	99984798	Intergenic	CpG	OSR2	odd-skipped related transciption factor 2	protein-coding
	chr15	65578844	65578849	promoter-TSS (NR_145768)	promoter-TSS (NR_145768)	PARP16	poly(ADP-ribose) polymerase family member 16	protein-coding
	chr2	63281187	63281192	non-coding (NR_130153, exon 4 of 5)	non-coding (NR_130153, exon 4 of 5)	OTX1	orthodenticle homeobox 1	protein-coding
	chr2	45182152	45182157	Intergenic	CpG	SIX3-AS1	SIX3 antisense RNA 1	ncRNA
	chr17	43099395	43099400	Intergenic	CpG	DCAKD	dephospho-CoA kinase domain containing	protein-coding
	chr1	180200278	180200283	intron (NM_033343, intron 1 of 5)	CpG-1965	LHX4	LIM homeobox 4	protein-coding
	chr7	19748610	19748615	promoter-TSS (NM_001002926)	promoter-TSS (NM_001002926)	TWISTNB	TWIST neighbor	protein-coding
	chr15	76603984	76603989	promoter-TSS (NM_000126)	promoter-TSS (NM_000126)	ETFA	electron transfer flavoprotein subunit alpha	protein-coding
	chr11	65488334	65488339	promoter-TSS (NM_032193)	promoter-TSS (NM_032193)	RNASEH2C	ribonuclease H2 subunit C	protein-coding
	chr4	44451057	44451062	promoter-TSS (NM_198353)	promoter-TSS (NM_198353)	KCTD8	potassium channel tetramerization domain containing 8	protein-coding
	chr3	62860038	62860043	intron (NM_183393, intron 1 of 26)	CpG	CADPS	calcium dependent secretion activator	protein-coding
	chr4	119273349	119273354	intron (NM_003619, intron 1 of 12)	CpG	PRSS12	serine protease 12	protein-coding
	chr2	238768741	238768746	intron (NM_005855, intron 1 of 2)	CpG	RAMP1	receptor activity modifying protein 1	protein-coding
	chr5	179636358	179636363	promoter-TSS (NM_175062)	promoter-TSS (NM_175062)	RASGEF1C	RasGEF domain family member 1C	protein-coding
	chr1	94147249	94147254	promoter-TSS (NM_001261409)	promoter-TSS (NM_001261409)	BCAR3	BCAR3 adaptor protein, NSP family member	protein-coding
	chr7	1627038	1627043	non-coding (NR_027328, exon 4 of 4)	non-coding (NR_027328, exon 4 of 4)	PSMG3-AS1	PSMG3 antisense RNA 1 (head to head)	ncRNA
	chr15	50646724	50646729	non-coding (NR_026891, exon 1 of 1)	non-coding (NR_026891, exon 1 of 1)	GABPB1-IT1	GABPB1 intronic transcript	ncRNA
	chr17	40835948	40835953	intron (NM_003632, intron 2 of 23)	CpG-10625	CNTNAP1	contactin associated protein 1	protein-coding
	chr11	108369001	108369006	exon (NM_001363503, exon 1 of 7)	exon (NM_001363503, exon 1 of 7)	POGLUT3	protein O-glucosyltransferase 3	protein-coding
	chr22	18042789	18042794	promoter-TSS (NM_031481)	promoter-TSS (NM_031481)	SLC25A18	solute carrier family 25 member 18	protein-coding
	chr4	99849678	99849683	intron (NM_001331017, intron 1 of 7)	CpG	EIF4E	eukaryotic translation initiation factor 4E	protein-coding
	chr10	44880323	44880328	intron (NM_199168, intron 1 of 2)	CpG	CXCL12	C-X-C motif chemokine ligand 12	protein-coding
	chr17	12568754	12568759	promoter-TSS (NM_001146312)	promoter-TSS (NM_001146312)	MYOCD	myocardin	protein-coding
	chr11	71350450	71350455	Intergenic	CpG	KRTAP5-11	keratin associated protein 5-11	protein-coding
	chr3	149689003	149689008	promoter-TSS (NR_036538)	promoter-TSS (NR_036538)	LOC646903	uncharacterized LOC646903	ncRNA
	chr7	54614714	54614719	intron (NM_001317843, intron 3 of 3)	CpG-24321	VSTM2A	V-set and transmembrane domain containing 2A	protein-coding
	chr4	27086531	27086536	Intergenic	Intergenic	LINC02261	long intergenic non-protein coding RNA 2261	ncRNA
	chr15	76483307	76483312	intron (NM_152335, intron 8 of 10)	intron (NM_152335, intron 8 of 10)	LOC101929439	uncharacterized LOC101929439	ncRNA
	chr11	110583535	110583540	promoter-TSS (NM_001258417)	promoter-TSS (NM_001258417)	ARHGAP20	Rho GTPase activating protein 20	protein-coding
	chr13	98629234	98629239	intron (NM_002271, intron 4 of 28)	CpG-6548	IPO5	importin 5	protein-coding
	chr15	49268130	49268135	Intergenic	CpG	SHC4	SHC adaptor protein 4	protein-coding
	chr9	16726883	16726888	promoter-TSS (NR_151723)	promoter-TSS (NR_151723)	BNC2-AS1	BNC2 antisense RNA 1	ncRNA
	chr6	73972887	73972892	promoter-TSS (NM_030568)	promoter-TSS (NM_030568)	KHDC1	KH domain containing 1	protein-coding
	chr20	60940058	60940063	intron (NM_005560, intron 1 of 79)	intron (NM_005560, intron 1 of 79)	LAMA5	laminin subunit alpha 5	protein-coding
	chr8	25905384	25905389	Intergenic	CpG-25528	EBF2	EBF transcription factor 2	protein-coding
	chr2	63278116	63278121	intron (NM_014562, intron 1 of 4)	CpG	OTX1	orthodenticle homeobox 1	protein-coding
	chr7	70060870	70060875	intron (NM_015570, intron 5 of 18)	CpG	GALNT17	polypeptide N-acetylgalactosaminyltransferase 17	protein-coding
	chr3	115503426	115503431	Intergenic	CpG	SNORD155	small nucleolar RNA, C/D box 155	snoRNA
	chr2	127729724	127729729	Intergenic	CpG	TEX51	testis expressed 51	protein-coding
	chr16	49315090	49315095	intron (NM_004352, intron 1 of 2)	CpG-9246	CBLN1	cerebellin 1 precursor	protein-coding
	chr1	1179607	1179612	exon (NM_001014980, exon 3 of 8)	exon (NM_001014980, exon 3 of 8)	C1QTNF12	C1q and TNF related 12	protein-coding
	chr3	116163902	116163907	5' UTR (NM_001318915, exon 1 of 9)	5' UTR (NM_001318915, exon 1 of 9)	LSAMP	limbic system associated membrane protein	protein-coding
	chr7	97501403	97501408	promoter-TSS (NM_001178077)	promoter-TSS (NM_001178077)	ASNS	asparagine synthetase (glutamine-hydrolyzing)	protein-coding
	chr12	26348342	26348347	promoter-TSS (NM_005086)	promoter-TSS (NM_005086)	SSPN	sarcospan	protein-coding
	chr11	17756675	17756680	promoter-TSS (NM_001112741)	promoter-TSS (NM_001112741)	KCNC1	potassium voltage-gated channel subfamily C member 1	protein-coding
	chr19	36000971	36000976	intron (NM_033317, intron 6 of 15)	intron (NM_033317, intron 6 of 15)	DMKN	dermokine	protein-coding
	chr8	18244873	18244878	Intergenic	CpG	NAT2	N-acetyltransferase 2	protein-coding
	chr9	96792769	96792774	promoter-TSS (NM_177995)	promoter-TSS (NM_177995)	PTPDC1	protein tyrosine phosphatase domain containing 1	protein-coding
	chr11	65837459	65837464	promoter-TSS (NM_018026)	promoter-TSS (NM_018026)	PACS1	phosphofurin acidic cluster sorting protein 1	protein-coding
	chr3	62305146	62305151	promoter-TSS (NR_038281)	promoter-TSS (NR_038281)	C3orf14	chromosome 3 open reading frame 14	protein-coding
	chr16	86553953	86553958	Intergenic	Intergenic	FOXF1	forkhead box F1	protein-coding
	chr2	45236068	45236073	exon (NM_016932, exon 1 of 2)	exon (NM_016932, exon 1 of 2)	SIX2	SIX homeobox 2	protein-coding
	chr2	71212179	71212184	TTS (NM_144582)	TTS (NM_144582)	ANKRD53	ankyrin repeat domain 53	protein-coding
	chr11	19798667	19798672	intron (NM_001244963, intron 1 of 39)	CpG	MIR4694	microRNA 4694	ncRNA
	chr6	71666281	71666286	5' UTR (NM_080742, exon 1 of 4)	5' UTR (NM_080742, exon 1 of 4)	B3GAT2	beta-1,3-glucuronyltransferase 2	protein-coding
	chr12	863054	863059	exon (NM_001184985, exon 1 of 28)	exon (NM_001184985, exon 1 of 28)	WNK1	WNK lysine deficient protein kinase 1	protein-coding
	chr16	54319474	54319479	exon (NM_024336, exon 2 of 4)	exon (NM_024336, exon 2 of 4)	IRX3	iroquois homeobox 3	protein-coding
	chr6	88875678	88875683	5' UTR (NM_001365872, exon 1 of 5)	5' UTR (NM_001365872, exon 1 of 5)	CNR1	cannabinoid receptor 1	protein-coding
	chr5	32329629	32329634	Intergenic	Intergenic	MTMR12	myotubularin related protein 12	protein-coding
	chr10	124220523	124220528	promoter-TSS (NM_002775)	promoter-TSS (NM_002775)	HTRA1	HtrA serine peptidase 1	protein-coding
	chr1	8970855	8970860	Intergenic	AluJb|SINE|Alu	ENO1-AS1	ENO1 antisense RNA 1	ncRNA
	chr6	157542550	157542555	Intergenic	Intergenic	ARID1B	AT-rich interaction domain 1B	protein-coding
	chr7	123673208	123673213	promoter-TSS (NM_001136002)	promoter-TSS (NM_001136002)	TMEM229A	transmembrane protein 229A	protein-coding
	chr7	35293826	35293831	promoter-TSS (NM_001077653)	promoter-TSS (NM_001077653)	TBX20	T-box transcription factor 20	protein-coding
	chr5	87980992	87980997	promoter-TSS (NR_015436)	promoter-TSS (NR_015436)	LINC00461	long intergenic non-protein coding RNA 461	ncRNA
	chr6	40555653	40555658	promoter-TSS (NM_020737)	promoter-TSS (NM_020737)	LRFN2	leucine rich repeat and fibronectin type III domain containing 2	protein-coding
	chr6	53517028	53517033	exon (NM_001003760, exon 3 of 3)	exon (NM_001003760, exon 3 of 3)	KLHL31	kelch like family member 31	protein-coding
	chr15	32270188	32270193	Intergenic	Intergenic	CHRNA7	cholinergic receptor nicotinic alpha 7 subunit	protein-coding
	chr3	174159275	174159280	Intergenic	CpG	NAALADL2	N-acetylated alpha-linked acidic dipeptidase like 2	protein-coding
	chr5	177888319	177888324	intron (NM_173465, intron 2 of 28)	intron (NM_173465, intron 2 of 28)	COL23A1	collagen type XXIII alpha 1 chain	protein-coding
	chr8	28974494	28974499	exon (NM_015254, exon 31 of 40)	exon (NM_015254, exon 31 of 40)	KIF13B	kinesin family member 13B	protein-coding
	chr9	8857603	8857608	promoter-TSS (NR_121599)	promoter-TSS (NR_121599)	PTPRD-AS1	PTPRD antisense RNA 1	ncRNA
	chr6	74233466	74233471	Intergenic	CpG	EEF1A1	eukaryotic translation elongation factor 1 alpha 1	protein-coding
	chr12	12420378	12420383	promoter-TSS (NM_002336)	promoter-TSS (NM_002336)	LRP6	LDL receptor related protein 6	protein-coding
	chr6	49518602	49518607	non-coding (NR_146862, exon 1 of 4)	non-coding (NR_146862, exon 1 of 4)	C6orf141	chromosome 6 open reading frame 141	protein-coding
	chr21	40555085	40555090	5' UTR (NM_001320795, exon 1 of 7)	5' UTR (NM_001320795, exon 1 of 7)	PSMG1	proteasome assembly chaperone 1	protein-coding
	chr19	14487178	14487183	Intergenic	Intergenic	ADGRE5	adhesion G protein-coupled receptor E5	protein-coding
	chr2	218799783	218799788	intron (NM_022648, intron 1 of 32)	MIR3|SINE|MIR	TNS1	tensin 1	protein-coding
	chr21	38362607	38362612	promoter-TSS (NM_001352515)	promoter-TSS (NM_001352515)	HLCS	holocarboxylase synthetase	protein-coding
	chr9	19049489	19049494	promoter-TSS (NM_001287049)	promoter-TSS (NM_001287049)	RRAGA	Ras related GTP binding A	protein-coding
	chr11	70601907	70601912	intron (NM_012309, intron 11 of 22)	intron (NM_012309, intron 11 of 22)	SHANK2	SH3 and multiple ankyrin repeat domains 2	protein-coding
	chr11	78778165	78778170	intron (NM_001098816, intron 5 of 33)	MamRep38|DNA|hAT	MIR708	microRNA 708	ncRNA
	chr1	161695675	161695680	exon (NM_001288830, exon 3 of 5)	exon (NM_001288830, exon 3 of 5)	FCRLB	Fc receptor like B	protein-coding
	chr2	26162125	26162130	intron (NM_002254, intron 5 of 7)	AluSz6|SINE|Alu	KIF3C	kinesin family member 3C	protein-coding
	chr7	48019119	48019124	promoter-TSS (NM_001363683)	promoter-TSS (NM_001363683)	HUS1	HUS1 checkpoint clamp component	protein-coding
	chr16	75682145	75682150	promoter-TSS (NM_005548)	promoter-TSS (NM_005548)	TERF2IP	TERF2 interacting protein	protein-coding
	chr2	86452838	86452843	intron (NM_001371279, intron 7 of 8)	intron (NM_001371279, intron 7 of 8)	MRPL35	mitochondrial ribosomal protein L35	protein-coding
	chr1	145075991	145075996	promoter-TSS (NM_001350521)	promoter-TSS (NM_001350521)	PDE4DIP	phosphodiesterase 4D interacting protein	protein-coding
	chr6	137818979	137818984	Intergenic	CpG	OLIG3	oligodendrocyte transcription factor 3	protein-coding
	chr18	47928547	47928552	Intergenic	HERVS71-int|LTR|ERV1	SKA1	spindle and kinetochore associated complex subunit 1	protein-coding
	chr1	226926398	226926403	intron (NM_002221, intron 1 of 7)	CpG	ITPKB	inositol-trisphosphate 3-kinase B	protein-coding
	chr9	71320858	71320863	intron (NM_001278253, intron 1 of 13)	CpG	PIP5K1B	phosphatidylinositol-4-phosphate 5-kinase type 1 beta	protein-coding
	chr5	111755847	111755852	promoter-TSS (NM_001347888)	promoter-TSS (NM_001347888)	EPB41L4A-DT	EPB41L4A divergent transcript	ncRNA
	chr19	6223679	6223684	intron (NM_005934, intron 5 of 11)	intron (NM_005934, intron 5 of 11)	MLLT1	MLLT1 super elongation complex subunit	protein-coding
	chr6	146755625	146755630	exon (NM_001278064, exon 8 of 8)	exon (NM_001278064, exon 8 of 8)	RAB32	RAB32, member RAS oncogene family	protein-coding
	chr21	46129530	46129535	intron (NM_001272037, intron 1 of 12)	CpG	TSPEAR	thrombospondin type laminin G domain and EAR repeats	protein-coding
	chr8	143615715	143615720	intron (NM_001702, intron 25 of 30)	intron (NM_001702, intron 25 of 30)	ARC	activity regulated cytoskeleton associated protein	protein-coding
	chr17	25783498	25783503	promoter-TSS (NM_001367810)	promoter-TSS (NM_001367810)	KSR1	kinase suppressor of ras 1	protein-coding
	chr20	50179554	50179559	promoter-TSS (NM_001136021)	promoter-TSS (NM_001136021)	NFATC2	nuclear factor of activated T cells 2	protein-coding
	chr1	68962741	68962746	promoter-TSS (NM_017779)	promoter-TSS (NM_017779)	DEPDC1	DEP domain containing 1	protein-coding
	chr3	53528323	53528328	promoter-TSS (NM_001128840)	promoter-TSS (NM_001128840)	CACNA1D	calcium voltage-gated channel subunit alpha1 D	protein-coding
	chr12	106979928	106979933	intron (NM_213594, intron 1 of 17)	CpG	RFX4	regulatory factor X4	protein-coding
	chr15	66585844	66585849	promoter-TSS (NM_001323948)	promoter-TSS (NM_001323948)	DIS3L	DIS3 like exosome 3'-5' exoribonuclease	protein-coding
	chr1	113287104	113287109	Intergenic	CpG	TAFA3	TAFA chemokine like family member 3	protein-coding
	chr6	19838391	19838396	exon (NM_001546, exon 1 of 3)	exon (NM_001546, exon 1 of 3)	ID4	inhibitor of DNA binding 4, HLH protein	protein-coding
	chr9	6414076	6414081	intron (NR_046386, intron 1 of 16)	CpG	UHRF2	ubiquitin like with PHD and ring finger domains 2	protein-coding
	chr2	112657149	112657154	intron (NM_006343, intron 1 of 18)	AluSc|SINE|Alu	MERTK	MER proto-oncogene, tyrosine kinase	protein-coding
	chr17	38020615	38020620	promoter-TSS (NM_183231)	promoter-TSS (NM_183231)	IKZF3	IKAROS family zinc finger 3	protein-coding
	chr14	96506394	96506399	intron (NM_001282464, intron 1 of 2)	CpG	C14orf132	chromosome 14 open reading frame 132	protein-coding
	chr2	19558227	19558232	5' UTR (NM_145260, exon 1 of 3)	5' UTR (NM_145260, exon 1 of 3)	OSR1	odd-skipped related transcription factor 1	protein-coding
	chr8	11558060	11558065	5' UTR (NM_001308094, exon 2 of 7)	5' UTR (NM_001308094, exon 2 of 7)	GATA4	GATA binding protein 4	protein-coding
	chr9	1051701	1051706	exon (NM_181872, exon 2 of 4)	exon (NM_181872, exon 2 of 4)	DMRT2	doublesex and mab-3 related transcription factor 2	protein-coding
	chr12	47474747	47474752	intron (NM_138371, intron 1 of 3)	intron (NM_138371, intron 1 of 3)	AMIGO2	adhesion molecule with Ig like domain 2	protein-coding
	chr3	64430919	64430924	Intergenic	CpG	ADAMTS9-AS1	ADAMTS9 antisense RNA 1	ncRNA
	chr17	20185276	20185281	intron (NM_001033553, intron 12 of 14)	intron (NM_001033553, intron 12 of 14)	CCDC144CP	coiled-coil domain containing 144C, pseudogene	pseudo
	chr6	27858517	27858522	promoter-TSS (NM_003535)	promoter-TSS (NM_003535)	HIST1H3J	histone cluster 1 H3 family member j	protein-coding
	chr3	38691431	38691436	promoter-TSS (NM_001354701)	promoter-TSS (NM_001354701)	SCN5A	sodium voltage-gated channel alpha subunit 5	protein-coding
	chr12	30948895	30948900	non-coding (NR_040245, exon 1 of 5)	non-coding (NR_040245, exon 1 of 5)	LINC00941	long intergenic non-protein coding RNA 941	ncRNA
	chr15	72489976	72489981	intron (NM_001012642, intron 1 of 11)	CpG	GRAMD2A	GRAM domain containing 2A	protein-coding
	chr17	76836185	76836190	intron (NM_001321291, intron 1 of 20)	CpG	USP36	ubiquitin specific peptidase 36	protein-coding
	chr8	62200868	62200873	intron (NM_173519, intron 1 of 5)	intron (NM_173519, intron 1 of 5)	CLVS1	clavesin 1	protein-coding
	chr2	45241285	45241290	Intergenic	CpG	SIX2	SIX homeobox 2	protein-coding
	chr6	111408573	111408578	promoter-TSS (NM_018593)	promoter-TSS (NM_018593)	SLC16A10	solute carrier family 16 member 10	protein-coding
	chr4	55524257	55524262	intron (NM_000222, intron 1 of 20)	CpG	KIT	KIT proto-oncogene, receptor tyrosine kinase	protein-coding
	chr15	95870188	95870193	non-coding (NR_034095, exon 1 of 4)	non-coding (NR_034095, exon 1 of 4)	LINC01197	long intergenic non-protein coding RNA 1197	ncRNA
	chr10	96943434	96943439	Intergenic	CpG	ACSM6	acyl-CoA synthetase medium chain family member 6	protein-coding
	chr10	110671763	110671768	Intergenic	CpG	LINC01435	long intergenic non-protein coding RNA 1435	ncRNA
	chr17	45331570	45331575	intron (NM_000212, intron 1 of 14)	CpG	ITGB3	integrin subunit beta 3	protein-coding
	chr15	74658341	74658346	5' UTR (NM_001099773, exon 1 of 9)	5' UTR (NM_001099773, exon 1 of 9)	CYP11A1	cytochrome P450 family 11 subfamily A member 1	protein-coding
	chr9	21974766	21974771	promoter-TSS (NM_058197)	promoter-TSS (NM_058197)	CDKN2A	cyclin dependent kinase inhibitor 2A	protein-coding
	chr7	19146029	19146034	Intergenic	CpG	TWIST1	twist family bHLH transcription factor 1	protein-coding
	chr13	25321730	25321735	Intergenic	CpG	RNF17	ring finger protein 17	protein-coding
	chr14	103538513	103538518	Intergenic	MER30|DNA|hAT-Charlie	LBHD2	LBH domain containing 2	protein-coding
	chr10	102822362	102822367	exon (NM_030929, exon 2 of 5)	exon (NM_030929, exon 2 of 5)	KAZALD1	Kazal type serine peptidase inhibitor domain 1	protein-coding
	chr9	1051636	1051641	exon (NM_181872, exon 2 of 4)	exon (NM_181872, exon 2 of 4)	DMRT2	doublesex and mab-3 related transcription factor 2	protein-coding
	chr9	79628965	79628970	Intergenic	CpG	FOXB2	forkhead box B2	protein-coding
	chr20	25063991	25063996	promoter-TSS (NM_199425)	promoter-TSS (NM_199425)	VSX1	visual system homeobox 1	protein-coding
	chr11	104035013	104035018	promoter-TSS (NM_033135)	promoter-TSS (NM_033135)	PDGFD	platelet derived growth factor D	protein-coding
	chr7	122525777	122525782	intron (NM_001363400, intron 1 of 30)	CpG	CADPS2	calcium dependent secretion activator 2	protein-coding
	chr12	50560751	50560756	intron (NM_001331069, intron 1 of 11)	CpG	CERS5	ceramide synthase 5	protein-coding
	chr10	131909795	131909800	promoter-TSS (NR_034125)	promoter-TSS (NR_034125)	C10orf143	chromosome 10 open reading frame 143	protein-coding
	chr20	36035109	36035114	Intergenic	CpG	SRC	SRC proto-oncogene, non-receptor tyrosine kinase	protein-coding
	chr15	35838202	35838207	promoter-TSS (NR_038251)	promoter-TSS (NR_038251)	DPH6	diphthamine biosynthesis 6	protein-coding
	chr2	187558980	187558985	exon (NM_177454, exon 1 of 8)	exon (NM_177454, exon 1 of 8)	FAM171B	family with sequence similarity 171 member B	protein-coding
	chr19	22702564	22702569	intron (NR_160727, intron 1 of 2)	intron (NR_160727, intron 1 of 2)	LOC101929124	uncharacterized LOC101929124	ncRNA
	chr17	76147646	76147651	intron (NM_001163075, intron 2 of 4)	MLT1C|LTR|ERVL-MaLR	C17orf99	chromosome 17 open reading frame 99	protein-coding
	chr8	21881665	21881670	promoter-TSS (NM_001286680)	promoter-TSS (NM_001286680)	NPM2	nucleophosmin/nucleoplasmin 2	protein-coding
	chr12	107712303	107712308	promoter-TSS (NM_001018072)	promoter-TSS (NM_001018072)	BTBD11	BTB domain containing 11	protein-coding
	chr9	33524792	33524797	intron (NM_001353432, intron 1 of 19)	CpG	ANKRD18B	ankyrin repeat domain 18B	protein-coding
	chr2	240673609	240673614	Intergenic	Intergenic	LOC150935	uncharacterized LOC150935	ncRNA
	chr19	55145713	55145718	TTS (NM_001278399)	TTS (NM_001278399)	LILRB1	leukocyte immunoglobulin like receptor B1	protein-coding
	chr3	186078837	186078842	intron (NM_001346, intron 1 of 24)	CpG	DGKG	diacylglycerol kinase gamma	protein-coding
	chr1	48175319	48175324	Intergenic	CpG	LINC01389	long intergenic non-protein coding RNA 1389	ncRNA
	chr5	170289072	170289077	promoter-TSS (NM_022897)	promoter-TSS (NM_022897)	RANBP17	RAN binding protein 17	protein-coding
	chr6	37673073	37673078	Intergenic	Intergenic	MDGA1	MAM domain containing glycosylphosphatidylinositol anchor 1	protein-coding
	chr14	65697101	65697106	Intergenic	Intergenic	LINC02324	long intergenic non-protein coding RNA 2324	ncRNA
	chr2	85992693	85992698	intron (NM_032827, intron 2 of 2)	intron (NM_032827, intron 2 of 2)	ATOH8	atonal bHLH transcription factor 8	protein-coding
	chr3	62859928	62859933	intron (NM_183393, intron 1 of 26)	CpG	CADPS	calcium dependent secretion activator	protein-coding
	chr17	75361853	75361858	intron (NM_006640, intron 1 of 10)	intron (NM_006640, intron 1 of 10)	SEPTIN9	septin 9	protein-coding
	chr6	75911622	75911627	intron (NM_004370, intron 2 of 65)	CpG	COL12A1	collagen type XII alpha 1 chain	protein-coding
	chr8	119964419	119964424	promoter-TSS (NM_002546)	promoter-TSS (NM_002546)	COLEC10	collectin subfamily member 10	protein-coding
	chr7	155597775	155597780	intron (NM_000193, intron 2 of 2)	CpG	SHH	sonic hedgehog signaling molecule	protein-coding
	chr22	46068324	46068329	intron (NM_001167621, intron 1 of 10)	CpG	ATXN10	ataxin 10	protein-coding
	chr7	88388552	88388557	promoter-TSS (NM_181646)	promoter-TSS (NM_181646)	ZNF804B	zinc finger protein 804B	protein-coding
	chr12	97379411	97379416	Intergenic	Intergenic	NEDD1	NEDD1 gamma-tubulin ring complex targeting factor	protein-coding
	chr22	42824260	42824265	intron (NM_001371362, intron 3 of 7)	intron (NM_001371362, intron 3 of 7)	NFAM1	NFAT activating protein with ITAM motif 1	protein-coding
	chr13	35516836	35516841	5' UTR (NM_015678, exon 1 of 58)	5' UTR (NM_015678, exon 1 of 58)	NBEA	neurobeachin	protein-coding
	chr8	28244207	28244212	promoter-TSS (NM_018660)	promoter-TSS (NM_018660)	ZNF395	zinc finger protein 395	protein-coding
	chr20	18477888	18477893	promoter-TSS (NM_006606)	promoter-TSS (NM_006606)	RBBP9	RB binding protein 9, serine hydrolase	protein-coding
	chr19	1313307	1313312	Intergenic	CpG	EFNA2	ephrin A2	protein-coding
	chr7	37956499	37956504	promoter-TSS (NM_003014)	promoter-TSS (NM_003014)	SFRP4	secreted frizzled related protein 4	protein-coding
	chr19	41073894	41073899	exon (NM_020971, exon 31 of 36)	exon (NM_020971, exon 31 of 36)	SHKBP1	SH3KBP1 binding protein 1	protein-coding
	chr11	34018677	34018682	Intergenic	Intergenic	CAPRIN1	cell cycle associated protein 1	protein-coding
	chr5	139283572	139283577	intron (NM_013983, intron 1 of 10)	CpG	PSD2	pleckstrin and Sec7 domain containing 2	protein-coding
	chr10	111216848	111216853	Intergenic	CpG	XPNPEP1	X-prolyl aminopeptidase 1	protein-coding
	chr11	129243382	129243387	Intergenic	CpG	BARX2	BARX homeobox 2	protein-coding
	chr5	52777905	52777910	intron (NM_013409, intron 1 of 5)	CpG	FST	follistatin	protein-coding
	chr12	104323204	104323209	promoter-TSS (NR_037425)	promoter-TSS (NR_037425)	TTC41P	tetratricopeptide repeat domain 41, pseudogene	pseudo
	chr5	110559737	110559742	promoter-TSS (NM_001744)	promoter-TSS (NM_001744)	CAMK4	calcium/calmodulin dependent protein kinase IV	protein-coding
	chr13	25745735	25745740	exon (NM_152704, exon 1 of 1)	exon (NM_152704, exon 1 of 1)	AMER2	APC membrane recruitment protein 2	protein-coding
	chr17	26708714	26708719	exon (NM_015077, exon 6 of 13)	exon (NM_015077, exon 6 of 13)	SARM1	sterile alpha and TIR motif containing 1	protein-coding
	chr12	26275415	26275420	exon (NM_030762, exon 5 of 5)	exon (NM_030762, exon 5 of 5)	BHLHE41	basic helix-loop-helix family member e41	protein-coding
	chr9	140033643	140033648	promoter-TSS (NM_001185090)	promoter-TSS (NM_001185090)	GRIN1	glutamate ionotropic receptor NMDA type subunit 1	protein-coding
	chr15	42867969	42867974	intron (NM_020759, intron 1 of 32)	CpG	STARD9	StAR related lipid transfer domain containing 9	protein-coding
	chr19	47746419	47746424	Intergenic	CpG	BBC3	BCL2 binding component 3	protein-coding
	chr12	22696797	22696802	intron (NM_001286177, intron 2 of 26)	CpG	C2CD5	C2 calcium dependent domain containing 5	protein-coding
	chr12	128752949	128752954	intron (NM_001136103, intron 1 of 8)	CpG	TMEM132C	transmembrane protein 132C	protein-coding
	chr1	101005658	101005663	exon (NM_022049, exon 2 of 2)	exon (NM_022049, exon 2 of 2)	GPR88	G protein-coupled receptor 88	protein-coding
	chr18	65183389	65183394	promoter-TSS (NR_033921)	promoter-TSS (NR_033921)	LOC643542	uncharacterized LOC643542	ncRNA
	chr16	11522318	11522323	intron (NM_001370704, intron 38 of 66)	AluSq|SINE|Alu	LOC101927131	uncharacterized LOC101927131	ncRNA
	chr17	41791169	41791174	Intergenic	CpG	SOST	sclerostin	protein-coding
	chr11	13986174	13986179	intron (NM_006108, intron 1 of 16)	CpG	SPON1	spondin 1	protein-coding
	chr5	174178682	174178687	promoter-TSS (NR_039777)	promoter-TSS (NR_039777)	MIR4634	microRNA 4634	ncRNA
	chr12	103889726	103889731	promoter-TSS (NM_001278419)	promoter-TSS (NM_001278419)	C12orf42	chromosome 12 open reading frame 42	protein-coding
	chr17	41832987	41832992	exon (NM_025237, exon 2 of 2)	exon (NM_025237, exon 2 of 2)	SOST	sclerostin	protein-coding
	chr12	48167564	48167569	intron (NM_017842, intron 1 of 2)	CpG	SLC48A1	solute carrier family 48 member 1	protein-coding
	chr1	236306417	236306422	intron (NM_003272, intron 1 of 6)	CpG	GPR137B	G protein-coupled receptor 137B	protein-coding
	chr6	27255955	27255960	Intergenic	Intergenic	POM121L2	POM121 transmembrane nucleoporin like 2	protein-coding
	chr10	54074022	54074027	promoter-TSS (NR_038277)	promoter-TSS (NR_038277)	DKK1	dickkopf WNT signaling pathway inhibitor 1	protein-coding
	chr12	52652222	52652227	promoter-TSS (NR_146088)	promoter-TSS (NR_146088)	KRT87P	keratin 87 pseudogene	pseudo
	chr1	243053821	243053826	Intergenic	CpG	LINC01347	long intergenic non-protein coding RNA 1347	ncRNA
	chr10	50976976	50976981	Intergenic	CpG	OGDHL	oxoglutarate dehydrogenase like	protein-coding
	chr1	203045026	203045031	intron (NM_001304331, intron 29 of 29)	CpG	MYOPARR	myogenin promoter associated myogenic regulatory antisense long non coding RNA	ncRNA
	chr20	57465613	57465618	promoter-TSS (NM_001077489)	promoter-TSS (NM_001077489)	GNAS	GNAS complex locus	protein-coding
	chr20	57978953	57978958	Intergenic	CpG	EDN3	endothelin 3	protein-coding
	chr9	132258248	132258253	intron (NR_038955, intron 2 of 4)	CpG	LINC00963	long intergenic non-protein coding RNA 963	ncRNA
	chr3	158289058	158289063	promoter-TSS (NM_001195433)	promoter-TSS (NM_001195433)	MLF1	myeloid leukemia factor 1	protein-coding
	chr11	100558103	100558108	promoter-TSS (NM_001367945)	promoter-TSS (NM_001367945)	ARHGAP42	Rho GTPase activating protein 42	protein-coding
	chr5	32852745	32852750	Intergenic	Intergenic	LINC02120	long intergenic non-protein coding RNA 2120	ncRNA
	chr2	150186948	150186953	promoter-TSS (NM_194317)	promoter-TSS (NM_194317)	MIR9899	microRNA 9899	ncRNA
	chr11	75921923	75921928	Intergenic	CpG	WNT11	Wnt family member 11	protein-coding
	chr7	27260378	27260383	Intergenic	CpG	HOTTIP	HOXA distal transcript antisense RNA	ncRNA
	chr9	72659712	72659717	intron (NM_001347990, intron 2 of 11)	intron (NM_001347990, intron 2 of 11)	MAMDC2	MAM domain containing 2	protein-coding
	chr11	17498152	17498157	intron (NR_147094, intron 1 of 37)	CpG	ABCC8	ATP binding cassette subfamily C member 8	protein-coding
	chr19	33556201	33556206	promoter-TSS (NM_033103)	promoter-TSS (NM_033103)	RHPN2	rhophilin Rho GTPase binding protein 2	protein-coding
	chr19	36000993	36000998	intron (NM_033317, intron 6 of 15)	intron (NM_033317, intron 6 of 15)	DMKN	dermokine	protein-coding
	chr13	100078104	100078109	Intergenic	Intergenic	MIR623	microRNA 623	ncRNA
	chr20	6748868	6748873	5' UTR (NM_001200, exon 1 of 3)	5' UTR (NM_001200, exon 1 of 3)	BMP2	bone morphogenetic protein 2	protein-coding
	chr20	5203776	5203781	Intergenic	Intergenic	PROKR2	prokineticin receptor 2	protein-coding
	chr7	106685049	106685054	promoter-TSS (NM_002736)	promoter-TSS (NM_002736)	PRKAR2B	protein kinase cAMP-dependent type II regulatory subunit beta	protein-coding
	chr4	169753246	169753251	promoter-TSS (NM_001166110)	promoter-TSS (NM_001166110)	PALLD	palladin, cytoskeletal associated protein	protein-coding
	chr17	2899597	2899602	intron (NM_001100398, intron 12 of 23)	intron (NM_001100398, intron 12 of 23)	LOC101927911	uncharacterized LOC101927911	ncRNA
	chr16	68480993	68480998	intron (NM_018667, intron 1 of 8)	CpG	SMPD3	sphingomyelin phosphodiesterase 3	protein-coding
	chr2	135476906	135476911	promoter-TSS (NM_030923)	promoter-TSS (NM_030923)	TMEM163	transmembrane protein 163	protein-coding
	chr14	37129115	37129120	intron (NM_006194, intron 1 of 4)	intron (NM_006194, intron 1 of 4)	PAX9	paired box 9	protein-coding
	chr5	110409035	110409040	promoter-TSS (NM_138551)	promoter-TSS (NM_138551)	TSLP	thymic stromal lymphopoietin	protein-coding
	chr5	159200516	159200521	Intergenic	CpG	LINC01847	long intergenic non-protein coding RNA 1847	ncRNA
	chr9	71736138	71736143	promoter-TSS (NM_001369870)	promoter-TSS (NM_001369870)	TJP2	tight junction protein 2	protein-coding
	chr1	63539723	63539728	Intergenic	Intergenic	LINC01739	long intergenic non-protein coding RNA 1739	ncRNA
	chr8	24771236	24771241	promoter-TSS (NM_005382)	promoter-TSS (NM_005382)	NEFM	neurofilament medium	protein-coding
	chr4	2965382	2965387	promoter-TSS (NM_001004056)	promoter-TSS (NM_001004056)	GRK4	G protein-coupled receptor kinase 4	protein-coding
	chr8	143111353	143111358	Intergenic	Intergenic	MIR4539	microRNA 4539	ncRNA
	chr9	34628898	34628903	promoter-TSS (NM_001017363)	promoter-TSS (NM_001017363)	ARID3C	AT-rich interaction domain 3C	protein-coding
	chr18	56887650	56887655	intron (NM_002091, intron 1 of 2)	CpG	GRP	gastrin releasing peptide	protein-coding
	chr8	145514425	145514430	promoter-TSS (NM_005526)	promoter-TSS (NM_005526)	BOP1	BOP1 ribosomal biogenesis factor	protein-coding
	chr7	97361530	97361535	intron (NM_013998, intron 1 of 4)	CpG	TAC1	tachykinin precursor 1	protein-coding
	chr2	219757873	219757878	exon (NM_025216, exon 4 of 4)	exon (NM_025216, exon 4 of 4)	WNT10A	Wnt family member 10A	protein-coding
	chr3	159706887	159706892	exon (NM_001354582, exon 1 of 6)	exon (NM_001354582, exon 1 of 6)	IL12A	interleukin 12A	protein-coding
	chr12	14134291	14134296	Intergenic	Intergenic	GRIN2B	glutamate ionotropic receptor NMDA type subunit 2B	protein-coding
	chr2	219828153	219828158	Intergenic	CpG	CDK5R2	cyclin dependent kinase 5 regulatory subunit 2	protein-coding
	chr1	65731845	65731850	intron (NM_014787, intron 1 of 18)	CpG	DNAJC6	DnaJ heat shock protein family (Hsp40) member C6	protein-coding
	chr16	24528466	24528471	Intergenic	Intergenic	RBBP6	RB binding protein 6, ubiquitin ligase	protein-coding
	chr18	56514923	56514928	Intergenic	Intergenic	ZNF532	zinc finger protein 532	protein-coding
	chr5	94620368	94620373	promoter-TSS (NM_024717)	promoter-TSS (NM_024717)	MCTP1	multiple C2 and transmembrane domain containing 1	protein-coding
	chr7	139184814	139184819	Intergenic	Intergenic	KLRG2	killer cell lectin like receptor G2	protein-coding
	chr8	58907216	58907221	5' UTR (NM_147189, exon 1 of 5)	5' UTR (NM_147189, exon 1 of 5)	FAM110B	family with sequence similarity 110 member B	protein-coding
	chr20	32031222	32031227	exon (NM_003098, exon 1 of 8)	exon (NM_003098, exon 1 of 8)	SNTA1	syntrophin alpha 1	protein-coding
	chr7	23052618	23052623	intron (NM_032581, intron 1 of 10)	intron (NM_032581, intron 1 of 10)	FAM126A	family with sequence similarity 126 member A	protein-coding
	chr3	197807889	197807894	promoter-TSS (NR_003291)	promoter-TSS (NR_003291)	ANKRD18DP	ankyrin repeat domain 18D, pseudogene	pseudo
	chr7	96627631	96627636	intron (NR_015448, intron 1 of 2)	intron (NR_015448, intron 1 of 2)	DLX6	distal-less homeobox 6	protein-coding
	chr7	69935876	69935881	intron (NM_015570, intron 5 of 18)	intron (NM_015570, intron 5 of 18)	GALNT17	polypeptide N-acetylgalactosaminyltransferase 17	protein-coding
	chr1	170633870	170633875	intron (NM_006902, intron 1 of 4)	CpG	PRRX1	paired related homeobox 1	protein-coding
	chr2	132431219	132431224	Intergenic	CpG	C2orf27A	chromosome 2 open reading frame 27A	protein-coding
	chr20	3452002	3452007	exon (NM_139321, exon 1 of 29)	exon (NM_139321, exon 1 of 29)	ATRN	attractin	protein-coding
	chr14	38057751	38057756	Intergenic	CpG	FOXA1	forkhead box A1	protein-coding
	chr20	50721723	50721728	exon (NM_001319146, exon 1 of 5)	exon (NM_001319146, exon 1 of 5)	ZFP64	ZFP64 zinc finger protein	protein-coding
	chr9	16207399	16207404	intron (NM_001364979, intron 3 of 3)	intron (NM_001364979, intron 3 of 3)	C9orf92	chromosome 9 open reading frame 92	protein-coding
	chr1	99730032	99730037	exon (NM_001166252, exon 1 of 6)	exon (NM_001166252, exon 1 of 6)	PLPPR4	phospholipid phosphatase related 4	protein-coding
	chr8	43136159	43136164	Intergenic	Intergenic	POTEA	POTE ankyrin domain family member A	protein-coding
	chr13	111719842	111719847	Intergenic	CpG	LINC00368	long intergenic non-protein coding RNA 368	ncRNA
	chr3	66848779	66848784	Intergenic	Intergenic	LOC105377143	uncharacterized LOC105377143	ncRNA
	chr4	184961496	184961501	Intergenic	Intergenic	STOX2	storkhead box 2	protein-coding
	chr4	41752352	41752357	Intergenic	CpG	PHOX2B	paired like homeobox 2B	protein-coding
	chr20	6749016	6749021	5' UTR (NM_001200, exon 1 of 3)	5' UTR (NM_001200, exon 1 of 3)	BMP2	bone morphogenetic protein 2	protein-coding
	chr15	44486940	44486945	promoter-TSS (NM_001286490)	promoter-TSS (NM_001286490)	FRMD5	FERM domain containing 5	protein-coding
	chr12	40499121	40499126	exon (NM_052885, exon 1 of 10)	exon (NM_052885, exon 1 of 10)	SLC2A13	solute carrier family 2 member 13	protein-coding
	chr2	220223744	220223749	Intergenic	CpG	RESP18	regulated endocrine specific protein 18	protein-coding
	chr13	96742251	96742256	promoter-TSS (NM_153456)	promoter-TSS (NM_153456)	HS6ST3	heparan sulfate 6-O-sulfotransferase 3	protein-coding
	chr1	41834635	41834640	intron (NM_001291281, intron 1 of 2)	MIRb|SINE|MIR	LOC101929901	uncharacterized LOC101929901	ncRNA
	chr6	21588006	21588011	Intergenic	CpG	SOX4	SRY-box transcription factor 4	protein-coding
	chr20	25371255	25371260	exon (NM_015600, exon 1 of 13)	exon (NM_015600, exon 1 of 13)	ABHD12	abhydrolase domain containing 12	protein-coding
	chr3	161090414	161090419	promoter-TSS (NM_001040100)	promoter-TSS (NM_001040100)	SPTSSB	serine palmitoyltransferase small subunit B	protein-coding
	chr20	11872166	11872171	promoter-TSS (NM_001282550)	promoter-TSS (NM_001282550)	BTBD3	BTB domain containing 3	protein-coding
	chr2	73613349	73613354	intron (NM_015120, intron 1 of 22)	CpG	ALMS1	ALMS1 centrosome and basal body associated protein	protein-coding
	chr15	67834800	67834805	promoter-TSS (NM_145160)	promoter-TSS (NM_145160)	MAP2K5	mitogen-activated protein kinase kinase 5	protein-coding
	chr15	99192924	99192929	non-coding (NR_126453, exon 1 of 1)	non-coding (NR_126453, exon 1 of 1)	IGF1R	insulin like growth factor 1 receptor	protein-coding
	chr14	52535625	52535630	exon (NM_007361, exon 1 of 22)	exon (NM_007361, exon 1 of 22)	NID2	nidogen 2	protein-coding
	chr19	4792178	4792183	exon (NM_018708, exon 1 of 1)	exon (NM_018708, exon 1 of 1)	FEM1A	fem-1 homolog A	protein-coding
	chr1	218098354	218098359	Intergenic	Intergenic	LINC00210	long intergenic non-protein coding RNA 210	ncRNA
	chr22	37724223	37724228	Intergenic	L2c|LINE|L2	LOC100506271	uncharacterized LOC100506271	ncRNA
	chr14	77605964	77605969	exon (NM_174976, exon 2 of 3)	exon (NM_174976, exon 2 of 3)	ZDHHC22	zinc finger DHHC-type containing 22	protein-coding
	chr7	123673366	123673371	promoter-TSS (NM_001136002)	promoter-TSS (NM_001136002)	TMEM229A	transmembrane protein 229A	protein-coding
	chr6	130687516	130687521	promoter-TSS (NM_001258276)	promoter-TSS (NM_001258276)	TMEM200A	transmembrane protein 200A	protein-coding
	chr7	141251131	141251136	promoter-TSS (NM_018238)	promoter-TSS (NM_018238)	AGK	acylglycerol kinase	protein-coding
	chr2	103235859	103235864	promoter-TSS (NM_003048)	promoter-TSS (NM_003048)	SLC9A2	solute carrier family 9 member A2	protein-coding
	chr1	228247046	228247051	exon (NM_033131, exon 4 of 4)	exon (NM_033131, exon 4 of 4)	LINC02809	long intergenic non-protein coding RNA 2809	ncRNA
	chr12	114882141	114882146	Intergenic	L2b|LINE|L2	TBX5	T-box transcription factor 5	protein-coding
	chr5	114632195	114632200	promoter-TSS (NM_152549)	promoter-TSS (NM_152549)	CCDC112	coiled-coil domain containing 112	protein-coding
	chr18	12657217	12657222	promoter-TSS (NM_001128627)	promoter-TSS (NM_001128627)	SPIRE1	spire type actin nucleation factor 1	protein-coding
	chr14	76842602	76842607	intron (NM_004452, intron 1 of 10)	CpG	ESRRB	estrogen related receptor beta	protein-coding
	chr7	66205395	66205400	promoter-TSS (NM_001367749)	promoter-TSS (NM_001367749)	RABGEF1	RAB guanine nucleotide exchange factor 1	protein-coding
	chr6	101841433	101841438	Intergenic	CpG	GRIK2	glutamate ionotropic receptor kainate type subunit 2	protein-coding
	chr19	53811887	53811892	Intergenic	CpG	BIRC8	baculoviral IAP repeat containing 8	pseudo
	chr18	5544230	5544235	promoter-TSS (NM_012307)	promoter-TSS (NM_012307)	EPB41L3	erythrocyte membrane protein band 4.1 like 3	protein-coding
	chr14	88789947	88789952	promoter-TSS (NM_138317)	promoter-TSS (NM_138317)	KCNK10	potassium two pore domain channel subfamily K member 10	protein-coding
	chr9	137631102	137631107	intron (NM_001278074, intron 11 of 65)	intron (NM_001278074, intron 11 of 65)	COL5A1-AS1	COL5A1 antisense RNA 1	ncRNA
	chr12	65672375	65672380	promoter-TSS (NM_001193461)	promoter-TSS (NM_001193461)	MSRB3	methionine sulfoxide reductase B3	protein-coding
	chr18	45457422	45457427	promoter-TSS (NM_001135937)	promoter-TSS (NM_001135937)	SMAD2	SMAD family member 2	protein-coding
	chr6	118228786	118228791	5' UTR (NM_001029858, exon 1 of 8)	5' UTR (NM_001029858, exon 1 of 8)	SLC35F1	solute carrier family 35 member F1	protein-coding
	chr4	170192828	170192833	promoter-TSS (NM_020870)	promoter-TSS (NM_020870)	SH3RF1	SH3 domain containing ring finger 1	protein-coding
	chr16	57609929	57609934	3' UTR (NM_153837, exon 12 of 12)	3' UTR (NM_153837, exon 12 of 12)	ADGRG5	adhesion G protein-coupled receptor G5	protein-coding
	chr1	160053874	160053879	exon (NM_004983, exon 2 of 3)	exon (NM_004983, exon 2 of 3)	KCNJ9	potassium voltage-gated channel subfamily J member 9	protein-coding
	chr10	135208058	135208063	intron (NM_138384, intron 1 of 10)	CpG	MTG1	mitochondrial ribosome associated GTPase 1	protein-coding
	chr11	35641335	35641340	exon (NM_014344, exon 1 of 1)	exon (NM_014344, exon 1 of 1)	FJX1	four-jointed box kinase 1	protein-coding
	chr17	12568927	12568932	promoter-TSS (NM_001146312)	promoter-TSS (NM_001146312)	MYOCD	myocardin	protein-coding
	chr7	156742861	156742866	exon (NM_138400, exon 1 of 11)	exon (NM_138400, exon 1 of 11)	NOM1	nucleolar protein with MIF4G domain 1	protein-coding
	chr7	119913826	119913831	5' UTR (NM_012281, exon 1 of 6)	5' UTR (NM_012281, exon 1 of 6)	KCND2	potassium voltage-gated channel subfamily D member 2	protein-coding
	chr2	155554581	155554586	promoter-TSS (NM_001260510)	promoter-TSS (NM_001260510)	KCNJ3	potassium voltage-gated channel subfamily J member 3	protein-coding
	chr4	89618410	89618415	exon (NM_153757, exon 1 of 1)	exon (NM_153757, exon 1 of 1)	NAP1L5	nucleosome assembly protein 1 like 5	protein-coding
	chr5	175224887	175224892	intron (NM_006650, intron 1 of 4)	intron (NM_006650, intron 1 of 4)	CPLX2	complexin 2	protein-coding
	chr14	77964768	77964773	intron (NM_199296, intron 1 of 6)	CpG	ISM2	isthmin 2	protein-coding
	chr9	86153150	86153155	5' UTR (NM_001244959, exon 1 of 15)	5' UTR (NM_001244959, exon 1 of 15)	FRMD3	FERM domain containing 3	protein-coding
	chr14	51560527	51560532	intron (NM_052978, intron 1 of 6)	CpG	TRIM9	tripartite motif containing 9	protein-coding
	chr15	70877783	70877788	intron (NR_135691, intron 1 of 1)	CpG	LINC02204	long intergenic non-protein coding RNA 2204	ncRNA
	chr5	145725562	145725567	Intergenic	CpG	POU4F3	POU class 4 homeobox 3	protein-coding
	chr5	159414346	159414351	Intergenic	CpG	TTC1	tetratricopeptide repeat domain 1	protein-coding
	chr2	175869954	175869959	promoter-TSS (NM_001822)	promoter-TSS (NM_001822)	CHN1	chimerin 1	protein-coding
	chr9	138134555	138134560	Intergenic	Intergenic	LOC401557	uncharacterized LOC401557	ncRNA
	chr6	123317830	123317835	5' UTR (NM_001010852, exon 1 of 6)	5' UTR (NM_001010852, exon 1 of 6)	CLVS2	clavesin 2	protein-coding
	chr7	1121945	1121950	intron (NM_001350968, intron 2 of 5)	intron (NM_001350968, intron 2 of 5)	GPER1	G protein-coupled estrogen receptor 1	protein-coding
	chr11	117747160	117747165	intron (NM_001164837, intron 1 of 8)	CpG	FXYD6	FXYD domain containing ion transport regulator 6	protein-coding
	chr3	61235910	61235915	intron (NM_001354589, intron 1 of 8)	intron (NM_001354589, intron 1 of 8)	FHIT	fragile histidine triad diadenosine triphosphatase	protein-coding
	chr7	35494423	35494428	Intergenic	CpG	LOC401324	uncharacterized LOC401324	ncRNA
	chr8	110986632	110986637	5' UTR (NM_014379, exon 2 of 4)	5' UTR (NM_014379, exon 2 of 4)	KCNV1	potassium voltage-gated channel modifier subfamily V member 1	protein-coding
	chr17	36102103	36102108	intron (NM_001304286, intron 1 of 6)	CpG	HNF1B	HNF1 homeobox B	protein-coding
	chr5	145718398	145718403	promoter-TSS (NM_002700)	promoter-TSS (NM_002700)	POU4F3	POU class 4 homeobox 3	protein-coding
	chr10	118764495	118764500	intron (NM_001258300, intron 2 of 17)	CpG	SHTN1	shootin 1	protein-coding
	chr17	70118954	70118959	exon (NM_000346, exon 2 of 3)	exon (NM_000346, exon 2 of 3)	SOX9	SRY-box transcription factor 9	protein-coding
	chr1	212803535	212803540	Intergenic	Intergenic	FAM71A	family with sequence similarity 71 member A	protein-coding
	chr2	219858862	219858867	promoter-TSS (NM_057094)	promoter-TSS (NM_057094)	CRYBA2	crystallin beta A2	protein-coding
	chr16	278991	278996	intron (NM_001330420, intron 1 of 9)	CpG	LUC7L	LUC7 like	protein-coding
	chr7	937865	937870	3' UTR (NM_006869, exon 11 of 11)	3' UTR (NM_006869, exon 11 of 11)	GET4	guided entry of tail-anchored proteins factor 4	protein-coding
	chr15	38365156	38365161	promoter-TSS (NR_147201)	promoter-TSS (NR_147201)	LINC01852	long intergenic non-protein coding RNA 1852	ncRNA
	chr17	4047187	4047192	promoter-TSS (NM_015113)	intron (NM_001254755, intron 1 of 3)	CYB5D2	cytochrome b5 domain containing 2	protein-coding
	chr5	63461634	63461639	promoter-TSS (NM_178532)	promoter-TSS (NM_178532)	RNF180	ring finger protein 180	protein-coding
	chr22	31218418	31218423	promoter-TSS (NM_001282741)	promoter-TSS (NM_001282741)	OSBP2	oxysterol binding protein 2	protein-coding
	chr18	11163855	11163860	Intergenic	Intergenic	PIEZO2	piezo type mechanosensitive ion channel component 2	protein-coding
	chr5	173947546	173947551	intron (NR_125806, intron 3 of 5)	intron (NR_125806, intron 3 of 5)	LINC01411	long intergenic non-protein coding RNA 1411	ncRNA
	chr7	126893090	126893095	promoter-TSS (NM_001127323)	promoter-TSS (NM_001127323)
	chr13	95365401	95365406	promoter-TSS (NM_007084)	promoter-TSS (NM_007084)	LOC112268114	uncharacterized LOC112268114	ncRNA
	chr7	86688759	86688764	exon (NM_001142749, exon 1 of 22)	exon (NM_001142749, exon 1 of 22)	KIAA1324L	KIAA1324 like	protein-coding
	chr13	98629127	98629132	intron (NM_002271, intron 4 of 28)	CpG-6548	IPO5	importin 5	protein-coding
	chr16	68554736	68554741	Intergenic	Intergenic	ZFP90	ZFP90 zinc finger protein	protein-coding
	chr4	113436856	113436861	intron (NR_161159, intron 1 of 3)	CpG	LOC105377372	uncharacterized LOC105377372	ncRNA
	chr17	47038440	47038445	intron (NM_004123, intron 4 of 5)	intron (NM_004123, intron 4 of 5)	GIP	gastric inhibitory polypeptide	protein-coding
	chr5	113391187	113391192	Intergenic	CpG	KCNN2	potassium calcium-activated channel subfamily N member 2	protein-coding
	chr9	93922422	93922427	intron (NR_135306, intron 2 of 2)	CpG	LINC00484	long intergenic non-protein coding RNA 484	ncRNA
	* Markers were annotated by in-house annotator using UCSC databases (hg19)

## Sheet: Supplementary Table 3B
	Supplementary Table 3B. Student t-test top 1,000 lung cancer specific markers
	Chr	Start	End	Annotation	Detailed Annotation	Gene Name	Gene Description	Gene Type
	chr19	720270	720275	intron (NM_001040134, intron 1 of 7)	CpG	PALM	paralemmin	protein-coding
	chr11	125774283	125774288	promoter-TSS (NM_013264)	promoter-TSS (NM_013264)	DDX25	DEAD-box helicase 25	protein-coding
	chr20	61557579	61557584	intron (NM_022105, intron 1 of 5)	CpG	DIDO1	death inducer-obliterator 1	protein-coding
	chr3	110791241	110791246	5' UTR (NM_001243288, exon 1 of 9)	5' UTR (NM_001243288, exon 1 of 9)	NECTIN3	nectin cell adhesion molecule 3	protein-coding
	chr9	139085838	139085843	Intergenic	CpG	LHX3	LIM homeobox 3	protein-coding
	chr9	115818836	115818841	exon (NM_001282515, exon 1 of 4)	exon (NM_001282515, exon 1 of 4)	ZFP37	ZFP37 zinc finger protein	protein-coding
	chr7	21582757	21582762	5' UTR (NM_001277115, exon 1 of 82)	5' UTR (NM_001277115, exon 1 of 82)	DNAH11	dynein axonemal heavy chain 11	protein-coding
	chr1	111098127	111098132	Intergenic	CpG	KCNA10	potassium voltage-gated channel subfamily A member 10	protein-coding
	chr2	11925206	11925211	intron (NM_001349201, intron 9 of 20)	CpG-14732	MIR548S	microRNA 548s	ncRNA
	chr3	3840909	3840914	promoter-TSS (NM_001324188)	promoter-TSS (NM_001324188)	LRRN1	leucine rich repeat neuronal 1	protein-coding
	chr14	73360180	73360185	promoter-TSS (NM_001280544)	promoter-TSS (NM_001280544)	DPF3	double PHD fingers 3	protein-coding
	chr22	51038879	51038884	promoter-TSS (NM_012324)	promoter-TSS (NM_012324)	MAPK8IP2	mitogen-activated protein kinase 8 interacting protein 2	protein-coding
	chr12	120906873	120906878	promoter-TSS (NM_001037494)	promoter-TSS (NM_001037494)	SRSF9	serine and arginine rich splicing factor 9	protein-coding
	chr3	66550729	66550734	exon (NM_015541, exon 1 of 19)	exon (NM_015541, exon 1 of 19)	LRIG1	leucine rich repeats and immunoglobulin like domains 1	protein-coding
	chr15	91414791	91414796	promoter-TSS (NM_001289823)	promoter-TSS (NM_001289823)	FURIN	furin, paired basic amino acid cleaving enzyme	protein-coding
	chr11	67980113	67980118	intron (NR_161380, intron 1 of 10)	CpG	KMT5B	lysine methyltransferase 5B	protein-coding
	chr5	76326616	76326621	exon (NM_018046, exon 1 of 14)	exon (NM_018046, exon 1 of 14)	AGGF1	angiogenic factor with G-patch and FHA domains 1	protein-coding
	chr21	38071185	38071190	promoter-TSS (NM_005069)	promoter-TSS (NM_005069)	SIM2	SIM bHLH transcription factor 2	protein-coding
	chr21	46293509	46293514	promoter-TSS (NM_004339)	promoter-TSS (NM_004339)	PTTG1IP	PTTG1 interacting protein	protein-coding
	chr12	107713317	107713322	exon (NM_001018072, exon 1 of 17)	exon (NM_001018072, exon 1 of 17)	BTBD11	BTB domain containing 11	protein-coding
	chr8	50822316	50822321	promoter-TSS (NM_001287813)	promoter-TSS (NM_001287813)	SNTG1	syntrophin gamma 1	protein-coding
	chr1	1566473	1566478	TTS (NM_001170688)	TTS (NM_001170688)	MMP23B	matrix metallopeptidase 23B	protein-coding
	chr19	58514153	58514158	promoter-TSS (NM_001348022)	promoter-TSS (NM_001348022)	ZNF606	zinc finger protein 606	protein-coding
	chr22	21400109	21400114	promoter-TSS (NR_110991)	promoter-TSS (NR_110991)	LRRC74B	leucine rich repeat containing 74B	protein-coding
	chr5	17216895	17216900	promoter-TSS (NM_001271606)	promoter-TSS (NM_001271606)	BASP1	brain abundant membrane attached signal protein 1	protein-coding
	chr22	21368668	21368673	promoter-TSS (NR_003608)	promoter-TSS (NR_003608)	TUBA3FP	tubulin alpha 3f pseudogene	pseudo
	chr5	78280444	78280449	intron (NM_000046, intron 1 of 7)	CpG	ARSB	arylsulfatase B	protein-coding
	chr11	59317948	59317953	Intergenic	Intergenic	OR4D9	olfactory receptor family 4 subfamily D member 9	protein-coding
	chr19	1470403	1470408	3' UTR (NM_001351273, exon 14 of 14)	3' UTR (NM_001351273, exon 14 of 14)	C19orf25	chromosome 19 open reading frame 25	protein-coding
	chr18	23670043	23670048	intron (NM_001308201, intron 1 of 10)	CpG	SS18	SS18 subunit of BAF chromatin remodeling complex	protein-coding
	chr7	105705961	105705966	Intergenic	Intergenic	SYPL1	synaptophysin like 1	protein-coding
	chr16	29818576	29818581	exon (NM_001042539, exon 2 of 6)	exon (NM_001042539, exon 2 of 6)	MAZ	MYC associated zinc finger protein	protein-coding
	chr9	21802173	21802178	promoter-TSS (NM_002451)	promoter-TSS (NM_002451)	MTAP	methylthioadenosine phosphorylase	protein-coding
	chr22	39052923	39052928	promoter-TSS (NM_001291030)	promoter-TSS (NM_001291030)	CBY1	chibby family member 1, beta catenin antagonist	protein-coding
	chr1	31381867	31381872	promoter-TSS (NM_014654)	promoter-TSS (NM_014654)	SDC3	syndecan 3	protein-coding
	chr1	11779759	11779764	3' UTR (NM_198545, exon 7 of 7)	3' UTR (NM_198545, exon 7 of 7)	AGTRAP	angiotensin II receptor associated protein	protein-coding
	chr3	98451501	98451506	promoter-TSS (NM_001323365)	promoter-TSS (NM_001323365)	ST3GAL6-AS1	ST3GAL6 antisense RNA 1	ncRNA
	chr17	76349038	76349043	Intergenic	CpG	SOCS3	suppressor of cytokine signaling 3	protein-coding
	chr12	41582927	41582932	intron (NM_001164595, intron 1 of 9)	CpG	PDZRN4	PDZ domain containing ring finger 4	protein-coding
	chr16	278991	278996	intron (NM_001330420, intron 1 of 9)	CpG	LUC7L	LUC7 like	protein-coding
	chr11	69477519	69477524	Intergenic	Intergenic	LTO1	LTO1 maturation factor of ABCE1	protein-coding
	chr12	5019540	5019545	5' UTR (NM_000217, exon 1 of 2)	5' UTR (NM_000217, exon 1 of 2)	KCNA1	potassium voltage-gated channel subfamily A member 1	protein-coding
	chr17	7554233	7554238	promoter-TSS (NM_001678)	promoter-TSS (NM_001678)	ATP1B2	ATPase Na+/K+ transporting subunit beta 2	protein-coding
	chr9	139623272	139623277	promoter-TSS (NR_024543)	promoter-TSS (NR_024543)	SNHG7	small nucleolar RNA host gene 7	ncRNA
	chr9	90691838	90691843	intron (NR_135138, intron 1 of 1)	CpG	LOC102724156	uncharacterized LOC102724156	ncRNA
	chr19	1295753	1295758	exon (NM_001405, exon 2 of 4)	exon (NM_001405, exon 2 of 4)	EFNA2	ephrin A2	protein-coding
	chr18	72923960	72923965	intron (NM_001308210, intron 1 of 1)	CpG	TSHZ1	teashirt zinc finger homeobox 1	protein-coding
	chr17	40932805	40932810	exon (NM_032387, exon 1 of 19)	exon (NM_032387, exon 1 of 19)	WNK4	WNK lysine deficient protein kinase 4	protein-coding
	chr12	65672375	65672380	promoter-TSS (NM_001193461)	promoter-TSS (NM_001193461)	MSRB3	methionine sulfoxide reductase B3	protein-coding
	chr7	11871743	11871748	promoter-TSS (NM_015204)	promoter-TSS (NM_015204)	THSD7A	thrombospondin type 1 domain containing 7A	protein-coding
	chr2	26257271	26257276	5' UTR (NM_016131, exon 1 of 6)	5' UTR (NM_016131, exon 1 of 6)	RAB10	RAB10, member RAS oncogene family	protein-coding
	chr18	19745503	19745508	Intergenic	CpG	GATA6-AS1	GATA6 antisense RNA 1 (head to head)	ncRNA
	chr3	48471073	48471078	promoter-TSS (NM_002673)	promoter-TSS (NM_002673)	PLXNB1	plexin B1	protein-coding
	chr6	35109123	35109128	promoter-TSS (NM_001366330)	promoter-TSS (NM_001366330)	TCP11	t-complex 11	protein-coding
	chr7	4722214	4722219	exon (NM_001037165, exon 1 of 9)	exon (NM_001037165, exon 1 of 9)	FOXK1	forkhead box K1	protein-coding
	chr4	159690420	159690425	exon (NM_020840, exon 1 of 17)	exon (NM_020840, exon 1 of 17)	FNIP2	folliculin interacting protein 2	protein-coding
	chr17	73584453	73584458	exon (NM_001309242, exon 1 of 64)	exon (NM_001309242, exon 1 of 64)	MYO15B	myosin XVB	protein-coding
	chr2	219263796	219263801	promoter-TSS (NM_182642)	promoter-TSS (NM_182642)	CTDSP1	CTD small phosphatase 1	protein-coding
	chr2	128990603	128990608	Intergenic	CpG	HS6ST1	heparan sulfate 6-O-sulfotransferase 1	protein-coding
	chr5	373352	373357	intron (NM_001242412, intron 3 of 10)	intron (NM_001242412, intron 3 of 10)	AHRR	aryl-hydrocarbon receptor repressor	protein-coding
	chr2	288262	288267	promoter-TSS (NM_001002919)	promoter-TSS (NM_001002919)	ALKAL2	ALK and LTK ligand 2	protein-coding
	chr6	1390931	1390936	promoter-TSS (NR_106778)	promoter-TSS (NR_106778)	MIR6720	microRNA 6720	ncRNA
	chr7	130794953	130794958	promoter-TSS (NR_109853)	promoter-TSS (NR_109853)	MKLN1	muskelin 1	protein-coding
	chr9	137979752	137979757	5' UTR (NM_001282611, exon 1 of 6)	5' UTR (NM_001282611, exon 1 of 6)	OLFM1	olfactomedin 1	protein-coding
	chr12	45444503	45444508	exon (NM_001004329, exon 1 of 4)	exon (NM_001004329, exon 1 of 4)	DBX2	developing brain homeobox 2	protein-coding
	chr6	126070297	126070302	promoter-TSS (NM_012259)	promoter-TSS (NM_012259)	HEY2	hes related family bHLH transcription factor with YRPW motif 2	protein-coding
	chr1	245027270	245027275	exon (NM_031844, exon 1 of 14)	exon (NM_031844, exon 1 of 14)	HNRNPU	heterogeneous nuclear ribonucleoprotein U	protein-coding
	chr21	47063754	47063759	5' UTR (NM_001348240, exon 1 of 17)	5' UTR (NM_001348240, exon 1 of 17)	PCBP3	poly(rC) binding protein 3	protein-coding
	chr1	26372694	26372699	promoter-TSS (NM_032513)	promoter-TSS (NM_032513)	SLC30A2	solute carrier family 30 member 2	protein-coding
	chr19	32896287	32896292	promoter-TSS (NM_001172774)	promoter-TSS (NM_001172774)	LOC400684	uncharacterized LOC400684	ncRNA
	chr3	48723739	48723744	promoter-TSS (NM_184231)	promoter-TSS (NM_184231)	NCKIPSD	NCK interacting protein with SH3 domain	protein-coding
	chr12	43946059	43946064	promoter-TSS (NM_025003)	promoter-TSS (NM_025003)	ADAMTS20	ADAM metallopeptidase with thrombospondin type 1 motif 20	protein-coding
	chr16	88922945	88922950	promoter-TSS (NM_001318526)	promoter-TSS (NM_001318526)	TRAPPC2L	trafficking protein particle complex 2 like	protein-coding
	chr12	48167564	48167569	intron (NM_017842, intron 1 of 2)	CpG	SLC48A1	solute carrier family 48 member 1	protein-coding
	chr1	11159736	11159741	promoter-TSS (NR_135061)	promoter-TSS (NR_135061)	EXOSC10-AS1	EXOSC10 antisense RNA 1	ncRNA
	chr1	27931404	27931409	Intergenic	Intergenic	AHDC1	AT-hook DNA binding motif containing 1	protein-coding
	chr10	95653913	95653918	exon (NM_001134658, exon 1 of 3)	exon (NM_001134658, exon 1 of 3)	SLC35G1	solute carrier family 35 member G1	protein-coding
	chr14	103745772	103745777	Intergenic	CpG	LOC105378183	uncharacterized LOC105378183	ncRNA
	chr7	148395838	148395843	promoter-TSS (NM_003592)	promoter-TSS (NM_003592)	CUL1	cullin 1	protein-coding
	chr11	4208538	4208543	intron (NR_047550, intron 1 of 1)	CpG	LINC02749	long intergenic non-protein coding RNA 2749	ncRNA
	chr10	43903756	43903761	promoter-TSS (NM_001098206)	promoter-TSS (NM_001098206)	HNRNPF	heterogeneous nuclear ribonucleoprotein F	protein-coding
	chr5	179498488	179498493	exon (NM_001280801, exon 1 of 8)	exon (NM_001280801, exon 1 of 8)	RNF130	ring finger protein 130	protein-coding
	chr20	30640131	30640136	promoter-TSS (NM_001172133)	promoter-TSS (NM_001172133)	HCK	HCK proto-oncogene, Src family tyrosine kinase	protein-coding
	chr1	156815743	156815748	exon (NM_014215, exon 9 of 22)	exon (NM_014215, exon 9 of 22)	INSRR	insulin receptor related receptor	protein-coding
	chr2	175201157	175201162	exon (NM_001145250, exon 2 of 2)	exon (NM_001145250, exon 2 of 2)	SP9	Sp9 transcription factor	protein-coding
	chr11	43966011	43966016	TTS (NM_001145033)	TTS (NM_001145033)	C11orf96	chromosome 11 open reading frame 96	protein-coding
	chr16	85506018	85506023	Intergenic	MLT1C|LTR|ERVL-MaLR	GSE1	Gse1 coiled-coil protein	protein-coding
	chr5	31193914	31193919	5' UTR (NM_004932, exon 1 of 12)	5' UTR (NM_004932, exon 1 of 12)	CDH6	cadherin 6	protein-coding
	chr7	73442542	73442547	promoter-TSS (NM_001278917)	promoter-TSS (NM_001278917)	ELN	elastin	protein-coding
	chr15	95870259	95870264	promoter-TSS (NR_034095)	promoter-TSS (NR_034095)	LINC01197	long intergenic non-protein coding RNA 1197	ncRNA
	chr9	130966017	130966022	intron (NM_001288739, intron 1 of 21)	CpG	DNM1	dynamin 1	protein-coding
	chr13	20735743	20735748	promoter-TSS (NM_021954)	promoter-TSS (NM_021954)	GJA3	gap junction protein alpha 3	protein-coding
	chr18	44338077	44338082	Intergenic	CpG	ST8SIA5	ST8 alpha-N-acetyl-neuraminide alpha-2,8-sialyltransferase 5	protein-coding
	chr4	4543746	4543751	promoter-TSS (NM_001346281)	promoter-TSS (NM_001346281)	STX18	syntaxin 18	protein-coding
	chr5	145718398	145718403	promoter-TSS (NM_002700)	promoter-TSS (NM_002700)	POU4F3	POU class 4 homeobox 3	protein-coding
	chr14	100125863	100125868	exon (NM_001329411, exon 5 of 9)	exon (NM_001329411, exon 5 of 9)	HHIPL1	HHIP like 1	protein-coding
	chr17	79634068	79634073	promoter-TSS (NR_130938)	promoter-TSS (NR_130938)	CCDC137	coiled-coil domain containing 137	protein-coding
	chr11	67196090	67196095	exon (NM_003952, exon 1 of 15)	exon (NM_003952, exon 1 of 15)	RPS6KB2	ribosomal protein S6 kinase B2	protein-coding
	chr7	158823732	158823737	intron (NM_001304522, intron 10 of 10)	CpG	LINC00689	long intergenic non-protein coding RNA 689	ncRNA
	chr3	107809767	107809772	5' UTR (NM_198793, exon 1 of 9)	5' UTR (NM_198793, exon 1 of 9)	CD47	CD47 molecule	protein-coding
	chr8	144511434	144511439	3' UTR (NM_201589, exon 1 of 1)	3' UTR (NM_201589, exon 1 of 1)	MAFA	MAF bZIP transcription factor A	protein-coding
	chr6	71276779	71276784	intron (NM_145267, intron 1 of 2)	CpG	SDHAF4	succinate dehydrogenase complex assembly factor 4	protein-coding
	chr11	13986174	13986179	intron (NM_006108, intron 1 of 16)	CpG	SPON1	spondin 1	protein-coding
	chr19	532182	532187	intron (NM_004359, intron 1 of 4)	CpG	CDC34	cell division cycle 34	protein-coding
	chr19	40723288	40723293	intron (NM_152479, intron 1 of 2)	CpG	TTC9B	tetratricopeptide repeat domain 9B	protein-coding
	chr2	170684579	170684584	intron (NM_172070, intron 1 of 38)	CpG	UBR3	ubiquitin protein ligase E3 component n-recognin 3	protein-coding
	chr12	6387654	6387659	Intergenic	CpG	PLEKHG6	pleckstrin homology and RhoGEF domain containing G6	protein-coding
	chr1	175161784	175161789	5' UTR (NM_014656, exon 1 of 4)	5' UTR (NM_014656, exon 1 of 4)	KIAA0040	KIAA0040	protein-coding
	chr4	185747805	185747810	promoter-TSS (NM_001995)	promoter-TSS (NM_001995)	ACSL1	acyl-CoA synthetase long chain family member 1	protein-coding
	chr9	6645361	6645366	exon (NM_000170, exon 1 of 25)	exon (NM_000170, exon 1 of 25)	GLDC	glycine decarboxylase	protein-coding
	chr9	36137040	36137045	intron (NM_001287014, intron 1 of 1)	CpG	GLIPR2	GLI pathogenesis related 2	protein-coding
	chr7	150672363	150672368	intron (NM_000238, intron 1 of 14)	CpG	KCNH2	potassium voltage-gated channel subfamily H member 2	protein-coding
	chr20	4582377	4582382	Intergenic	Intergenic	PRNP	prion protein	protein-coding
	chr19	1384042	1384047	intron (NM_024407, intron 1 of 7)	CpG	NDUFS7	NADH:ubiquinone oxidoreductase core subunit S7	protein-coding
	chr17	79919911	79919916	promoter-TSS (NM_178493)	promoter-TSS (NM_178493)	NOTUM	notum, palmitoleoyl-protein carboxylesterase	protein-coding
	chr16	67700740	67700745	promoter-TSS (NR_138150)	promoter-TSS (NR_138150)	C16orf86	chromosome 16 open reading frame 86	protein-coding
	chr6	85473078	85473083	intron (NM_001080508, intron 1 of 7)	CpG	TBX18	T-box transcription factor 18	protein-coding
	chr20	37591107	37591112	intron (NM_001190809, intron 1 of 20)	CpG	DHX35	DEAH-box helicase 35	protein-coding
	chr12	54133567	54133572	Intergenic	Intergenic	CISTR	chondrogenesis-associated transcript	ncRNA
	chr17	41116221	41116226	exon (NM_025267, exon 7 of 17)	exon (NM_025267, exon 7 of 17)	AARSD1	alanyl-tRNA synthetase domain containing 1	protein-coding
	chr11	118789477	118789482	Intergenic	Intergenic	MIR4492	microRNA 4492	ncRNA
	chr14	92790183	92790188	promoter-TSS (NM_153646)	promoter-TSS (NM_153646)	SLC24A4	solute carrier family 24 member 4	protein-coding
	chr13	88324047	88324052	promoter-TSS (NR_033829)	promoter-TSS (NR_033829)	SLITRK5	SLIT and NTRK like family member 5	protein-coding
	chr12	4382111	4382116	promoter-TSS (NM_001759)	promoter-TSS (NM_001759)	CCND2	cyclin D2	protein-coding
	chr22	42313897	42313902	Intergenic	Intergenic	SHISA8	shisa family member 8	protein-coding
	chr3	112930717	112930722	promoter-TSS (NM_001301861)	promoter-TSS (NM_001301861)	BOC	BOC cell adhesion associated, oncogene regulated	protein-coding
	chr1	161228694	161228699	5' UTR (NM_001102566, exon 1 of 3)	5' UTR (NM_001102566, exon 1 of 3)	PCP4L1	Purkinje cell protein 4 like 1	protein-coding
	chr12	112036742	112036747	promoter-TSS (NR_146497)	promoter-TSS (NR_146497)	ATXN2	ataxin 2	protein-coding
	chr5	5139852	5139857	promoter-TSS (NM_139056)	promoter-TSS (NM_139056)	CTD-2297D10.2	uncharacterized LOC101929176	ncRNA
	chr6	108479305	108479310	non-coding (NR_145458, exon 2 of 2)	non-coding (NR_145458, exon 2 of 2)	NR2E1	nuclear receptor subfamily 2 group E member 1	protein-coding
	chr2	238865080	238865085	Intergenic	CpG	UBE2F-SCLY	UBE2F-SCLY readthrough (NMD candidate)	ncRNA
	chr1	165667677	165667682	promoter-TSS (NR_036683)	promoter-TSS (NR_036683)	ALDH9A1	aldehyde dehydrogenase 9 family member A1	protein-coding
	chr14	95156138	95156143	Intergenic	Intergenic	SERPINA13P	serpin family A member 13, pseudogene	pseudo
	chr20	42219646	42219651	promoter-TSS (NM_001323580)	promoter-TSS (NM_001323580)	IFT52	intraflagellar transport 52	protein-coding
	chr11	61658979	61658984	promoter-TSS (NM_021727)	promoter-TSS (NM_021727)	FADS3	fatty acid desaturase 3	protein-coding
	chr11	35966184	35966189	intron (NM_001304264, intron 1 of 5)	CpG	LDLRAD3	low density lipoprotein receptor class A domain containing 3	protein-coding
	chr19	46002244	46002249	exon (NM_001080401, exon 1 of 5)	exon (NM_001080401, exon 1 of 5)	PPM1N	protein phosphatase, Mg2+/Mn2+ dependent 1N (putative)	protein-coding
	chr22	42313566	42313571	Intergenic	Intergenic	SHISA8	shisa family member 8	protein-coding
	chr2	223171896	223171901	Intergenic	Intergenic	PAX3	paired box 3	protein-coding
	chr1	156679819	156679824	Intergenic	Intergenic	CRABP2	cellular retinoic acid binding protein 2	protein-coding
	chr11	18034246	18034251	intron (NR_104040, intron 1 of 11)	CpG	SERGEF	secretion regulating guanine nucleotide exchange factor	protein-coding
	chr7	107301264	107301269	promoter-TSS (NM_000441)	promoter-TSS (NM_000441)	SLC26A4	solute carrier family 26 member 4	protein-coding
	chr8	80681003	80681008	promoter-TSS (NM_001040708)	promoter-TSS (NM_001040708)	LINC01607	long intergenic non-protein coding RNA 1607	ncRNA
	chr3	195622521	195622526	promoter-TSS (NM_001010938)	promoter-TSS (NM_001010938)	TNK2	tyrosine kinase non receptor 2	protein-coding
	chr11	368564	368569	promoter-TSS (NM_178537)	promoter-TSS (NM_178537)	B4GALNT4	beta-1,4-N-acetyl-galactosaminyltransferase 4	protein-coding
	chr7	1543551	1543556	exon (NM_001080453, exon 2 of 48)	exon (NM_001080453, exon 2 of 48)	INTS1	integrator complex subunit 1	protein-coding
	chr7	140624401	140624406	exon (NM_004333, exon 1 of 18)	exon (NM_004333, exon 1 of 18)	BRAF	B-Raf proto-oncogene, serine/threonine kinase	protein-coding
	chr18	5891396	5891401	exon (NM_001080209, exon 3 of 3)	exon (NM_001080209, exon 3 of 3)	TMEM200C	transmembrane protein 200C	protein-coding
	chr8	41511067	41511072	3' UTR (NM_020475, exon 42 of 42)	3' UTR (NM_020475, exon 42 of 42)	NKX6-3	NK6 homeobox 3	protein-coding
	chr1	116916219	116916224	promoter-TSS (NM_001160233)	promoter-TSS (NM_001160233)	ATP1A1	ATPase Na+/K+ transporting subunit alpha 1	protein-coding
	chr2	73512075	73512080	promoter-TSS (NM_001080410)	promoter-TSS (NM_001080410)	FBXO41	F-box protein 41	protein-coding
	chr17	1478231	1478236	3' UTR (NM_001284498, exon 15 of 15)	3' UTR (NM_001284498, exon 15 of 15)	PITPNA	phosphatidylinositol transfer protein alpha	protein-coding
	chr17	47574688	47574693	intron (NM_002507, intron 1 of 5)	CpG	NGFR	nerve growth factor receptor	protein-coding
	chr22	31064260	31064265	promoter-TSS (NM_001304795)	promoter-TSS (NM_001304795)	DUSP18	dual specificity phosphatase 18	protein-coding
	chr5	171710437	171710442	intron (NM_152277, intron 1 of 2)	CpG	UBTD2	ubiquitin domain containing 2	protein-coding
	chr12	51663850	51663855	5' UTR (NM_001033873, exon 1 of 4)	5' UTR (NM_001033873, exon 1 of 4)	SMAGP	small cell adhesion glycoprotein	protein-coding
	chr20	55839668	55839673	intron (NM_001719, intron 1 of 6)	CpG	BMP7	bone morphogenetic protein 7	protein-coding
	chr17	54675213	54675218	Intergenic	CpG	NOG	noggin	protein-coding
	chr11	73019410	73019415	promoter-TSS (NM_014786)	promoter-TSS (NM_014786)	ARHGEF17	Rho guanine nucleotide exchange factor 17	protein-coding
	chr12	113905478	113905483	intron (NM_022363, intron 3 of 4)	CpG-5803	LHX5	LIM homeobox 5	protein-coding
	chr9	38424575	38424580	promoter-TSS (NM_001007563)	promoter-TSS (NM_001007563)	IGFBPL1	insulin like growth factor binding protein like 1	protein-coding
	chr16	29050059	29050064	Intergenic	Intergenic	RRN3P2	RRN3 homolog, RNA polymerase I transcription factor pseudogene 2	pseudo
	chr8	99076812	99076817	promoter-TSS (NM_173549)	promoter-TSS (NM_173549)	ERICH5	glutamate rich 5	protein-coding
	chr22	19651720	19651725	Intergenic	L2a|LINE|L2	SEPTIN5	septin 5	protein-coding
	chr22	50924359	50924364	promoter-TSS (NM_017584)	promoter-TSS (NM_017584)	MIOX	myo-inositol oxygenase	protein-coding
	chr11	45827324	45827329	5' UTR (NM_018389, exon 1 of 2)	5' UTR (NM_018389, exon 1 of 2)	SLC35C1	solute carrier family 35 member C1	protein-coding
	chr12	122241474	122241479	promoter-TSS (NR_002809)	promoter-TSS (NR_002809)	LINC01089	long intergenic non-protein coding RNA 1089	ncRNA
	chr22	50322843	50322848	Intergenic	CpG	CRELD2	cysteine rich with EGF like domains 2	protein-coding
	chr9	132199968	132199973	Intergenic	CpG	LINC00963	long intergenic non-protein coding RNA 963	ncRNA
	chr11	71350762	71350767	Intergenic	CpG	KRTAP5-11	keratin associated protein 5-11	protein-coding
	chr2	132431219	132431224	Intergenic	CpG	C2orf27A	chromosome 2 open reading frame 27A	protein-coding
	chr6	160769709	160769714	exon (NM_021977, exon 1 of 11)	exon (NM_021977, exon 1 of 11)	SLC22A3	solute carrier family 22 member 3	protein-coding
	chr8	58907216	58907221	5' UTR (NM_147189, exon 1 of 5)	5' UTR (NM_147189, exon 1 of 5)	FAM110B	family with sequence similarity 110 member B	protein-coding
	chr3	110791083	110791088	5' UTR (NM_001243288, exon 1 of 9)	intron (NM_015480, intron 1 of 5)	NECTIN3	nectin cell adhesion molecule 3	protein-coding
	chr1	170633870	170633875	intron (NM_006902, intron 1 of 4)	CpG	PRRX1	paired related homeobox 1	protein-coding
	chr6	16760940	16760945	promoter-TSS (NR_152113)	promoter-TSS (NR_152113)	LOC101928433	uncharacterized LOC101928433	ncRNA
	chr11	75236716	75236721	promoter-TSS (NM_001351168)	promoter-TSS (NM_001351168)	GDPD5	glycerophosphodiester phosphodiesterase domain containing 5	protein-coding
	chr20	822554	822559	intron (NM_001289147, intron 1 of 1)	intron (NM_001289147, intron 1 of 1)	FAM110A	family with sequence similarity 110 member A	protein-coding
	chr10	89578048	89578053	promoter-TSS (NR_028492)	promoter-TSS (NR_028492)	CFL1P1	cofilin 1 pseudogene 1	pseudo
	chr4	24914427	24914432	intron (NM_001330644, intron 1 of 12)	GC_rich|Low_complexity|Low_complexity	CCDC149	coiled-coil domain containing 149	protein-coding
	chr18	5544230	5544235	promoter-TSS (NM_012307)	promoter-TSS (NM_012307)	EPB41L3	erythrocyte membrane protein band 4.1 like 3	protein-coding
	chr12	862853	862858	exon (NM_001184985, exon 1 of 28)	exon (NM_001184985, exon 1 of 28)	WNK1	WNK lysine deficient protein kinase 1	protein-coding
	chr11	64782350	64782355	intron (NM_001667, intron 1 of 4)	CpG	ARL2	ADP ribosylation factor like GTPase 2	protein-coding
	chr16	66914769	66914774	intron (NM_001329931, intron 1 of 1)	CpG	PDP2	pyruvate dehyrogenase phosphatase catalytic subunit 2	protein-coding
	chr12	101603668	101603673	5' UTR (NM_145913, exon 1 of 15)	5' UTR (NM_145913, exon 1 of 15)	SLC5A8	solute carrier family 5 member 8	protein-coding
	chr4	106816955	106816960	intron (NM_001184692, intron 1 of 10)	CpG	NPNT	nephronectin	protein-coding
	chr17	40985912	40985917	5' UTR (NM_001330229, exon 1 of 11)	5' UTR (NM_001330229, exon 1 of 11)	PSME3	proteasome activator subunit 3	protein-coding
	chr5	176088774	176088779	Intergenic	MER58B|DNA|hAT-Charlie	TSPAN17	tetraspanin 17	protein-coding
	chr2	193059335	193059340	5' UTR (NM_016192, exon 1 of 10)	5' UTR (NM_016192, exon 1 of 10)	TMEFF2	transmembrane protein with EGF like and two follistatin like domains 2	protein-coding
	chr3	150126901	150126906	non-coding (NR_130136, exon 1 of 5)	non-coding (NR_130136, exon 1 of 5)	TSC22D2	TSC22 domain family member 2	protein-coding
	chr11	67805869	67805874	promoter-TSS (NM_006019)	promoter-TSS (NM_006019)	TCIRG1	T cell immune regulator 1, ATPase H+ transporting V0 subunit a3	protein-coding
	chr3	160823147	160823152	promoter-TSS (NM_001349145)	promoter-TSS (NM_001349145)	B3GALNT1	beta-1,3-N-acetylgalactosaminyltransferase 1 (globoside blood group)	protein-coding
	chr12	42983359	42983364	5' UTR (NM_153026, exon 1 of 8)	5' UTR (NM_153026, exon 1 of 8)	PRICKLE1	prickle planar cell polarity protein 1	protein-coding
	chr17	79268712	79268717	exon (NM_138570, exon 1 of 14)	exon (NM_138570, exon 1 of 14)	SLC38A10	solute carrier family 38 member 10	protein-coding
	chr12	3601394	3601399	intron (NM_019854, intron 1 of 9)	CpG	THCAT155	thyroid cancer-associated transcript 155	ncRNA
	chr8	25042403	25042408	5' UTR (NM_001322810, exon 1 of 4)	5' UTR (NM_001322810, exon 1 of 4)	DOCK5	dedicator of cytokinesis 5	protein-coding
	chr17	29335609	29335614	5' UTR (NM_001350575, exon 1 of 6)	5' UTR (NM_001350575, exon 1 of 6)	LOC107984974	uncharacterized LOC107984974	protein-coding
	chr8	19797014	19797019	exon (NM_000237, exon 1 of 10)	exon (NM_000237, exon 1 of 10)	LPL	lipoprotein lipase	protein-coding
	chr1	1244784	1244789	intron (NM_153339, intron 3 of 7)	CpG-75	PUSL1	pseudouridine synthase like 1	protein-coding
	chr17	20059807	20059812	intron (NM_001033554, intron 1 of 5)	CpG	SPECC1	sperm antigen with calponin homology and coiled-coil domains 1	protein-coding
	chr11	66314064	66314069	promoter-TSS (NM_001348571)	promoter-TSS (NM_001348571)	ACTN3	actinin alpha 3 (gene/pseudogene)	protein-coding
	chr1	220864318	220864323	intron (NM_024709, intron 1 of 1)	intron (NM_024709, intron 1 of 1)	C1orf115	chromosome 1 open reading frame 115	protein-coding
	chr20	1876910	1876915	intron (NM_001040022, intron 2 of 8)	intron (NM_001040022, intron 2 of 8)	SIRPA	signal regulatory protein alpha	protein-coding
	chr10	102470008	102470013	Intergenic	CpG	PAX2	paired box 2	protein-coding
	chr19	19843649	19843654	intron (NM_021030, intron 1 of 3)	CpG	ZNF14	zinc finger protein 14	protein-coding
	chr19	55865298	55865303	TTS (NM_001145402)	TTS (NM_001145402)	COX6B2	cytochrome c oxidase subunit 6B2	protein-coding
	chr1	145209463	145209468	intron (NM_001364013, intron 3 of 6)	CpG	NOTCH2NLC	notch 2 N-terminal like C	protein-coding
	chr1	111098232	111098237	Intergenic	CpG	KCNA10	potassium voltage-gated channel subfamily A member 10	protein-coding
	chr19	55392934	55392939	intron (NM_133271, intron 2 of 3)	L1PREC2|LINE|L1	FCAR	Fc fragment of IgA receptor	protein-coding
	chr1	101005658	101005663	exon (NM_022049, exon 2 of 2)	exon (NM_022049, exon 2 of 2)	GPR88	G protein-coupled receptor 88	protein-coding
	chr11	112169457	112169462	intron (NR_126004, intron 2 of 3)	intron (NR_126004, intron 2 of 3)	LINC02762	long intergenic non-protein coding RNA 2762	ncRNA
	chr1	24648695	24648700	promoter-TSS (NM_021180)	promoter-TSS (NM_021180)	GRHL3	grainyhead like transcription factor 3	protein-coding
	chr12	131865714	131865719	Intergenic	Intergenic	LINC02370	long intergenic non-protein coding RNA 2370	ncRNA
	chr18	11633252	11633257	Intergenic	Intergenic	MIR7153	microRNA 7153	ncRNA
	chr17	74382639	74382644	intron (NM_001142602, intron 4 of 4)	intron (NM_001142602, intron 4 of 4)	SPHK1	sphingosine kinase 1	protein-coding
	chr16	15471212	15471217	intron (NM_001277325, intron 1 of 7)	intron (NM_001277325, intron 1 of 7)	NPIPA5	nuclear pore complex interacting protein family member A5	protein-coding
	chr7	42533172	42533177	Intergenic	CpG	LINC01448	long intergenic non-protein coding RNA 1448	ncRNA
	chr11	45231259	45231264	intron (NM_001256696, intron 5 of 6)	MER45A|DNA|hAT-Tip100	PRDM11	PR/SET domain 11	protein-coding
	chr6	40554728	40554733	5' UTR (NM_020737, exon 1 of 3)	5' UTR (NM_020737, exon 1 of 3)	LRFN2	leucine rich repeat and fibronectin type III domain containing 2	protein-coding
	chr14	73694822	73694827	Intergenic	Intergenic	PAPLN	papilin, proteoglycan like sulfated glycoprotein	protein-coding
	chr16	9184576	9184581	promoter-TSS (NM_014117)	promoter-TSS (NM_014117)	C16orf72	chromosome 16 open reading frame 72	protein-coding
	chr19	47778736	47778741	non-coding (NR_037675, exon 2 of 2)	non-coding (NR_037675, exon 2 of 2)	INAFM1	InaF motif containing 1	protein-coding
	chr6	41473182	41473187	intron (NR_120347, intron 2 of 2)	CpG	LINC01276	long intergenic non-protein coding RNA 1276	ncRNA
	chr19	7598495	7598500	promoter-TSS (NM_001166112)	promoter-TSS (NM_001166112)	PNPLA6	patatin like phospholipase domain containing 6	protein-coding
	chr16	14806480	14806485	intron (NM_001277324, intron 1 of 7).2	intron (NM_001277324, intron 1 of 7).2	NPIPA2	nuclear pore complex interacting protein family member A2	protein-coding
	chr16	84956462	84956467	Intergenic	Intergenic	ZDHHC7	zinc finger DHHC-type containing 7	protein-coding
	chr7	100861020	100861025	promoter-TSS (NM_001084)	promoter-TSS (NM_001084)	PLOD3	procollagen-lysine,2-oxoglutarate 5-dioxygenase 3	protein-coding
	chr10	28591677	28591682	intron (NR_134518, intron 1 of 16)	CpG	MPP7	membrane palmitoylated protein 7	protein-coding
	chr7	100291049	100291054	Intergenic	Intergenic	GIGYF1	GRB10 interacting GYF protein 1	protein-coding
	chr17	48046181	48046186	promoter-TSS (NM_138281)	promoter-TSS (NM_138281)	DLX4	distal-less homeobox 4	protein-coding
	chr4	8860001	8860006	intron (NM_001306142, intron 1 of 1)	CpG	HMX1	H6 family homeobox 1	protein-coding
	chr1	50890340	50890345	Intergenic	CpG-1102	DMRTA2	DMRT like family A2	protein-coding
	chr11	72295663	72295668	exon (NM_001243784, exon 18 of 31)	exon (NM_001243784, exon 18 of 31)	LINC01537	long intergenic non-protein coding RNA 1537	ncRNA
	chr1	180124133	180124138	exon (NM_002826, exon 1 of 12)	exon (NM_002826, exon 1 of 12)	QSOX1	quiescin sulfhydryl oxidase 1	protein-coding
	chr13	52733729	52733734	promoter-TSS (NM_002498)	promoter-TSS (NM_002498)	NEK3	NIMA related kinase 3	protein-coding
	chr12	51158358	51158363	intron (NM_005171, intron 1 of 6)	CpG	ATF1	activating transcription factor 1	protein-coding
	chr1	214360696	214360701	Intergenic	CpG	SMYD2	SET and MYND domain containing 2	protein-coding
	chr7	97501403	97501408	promoter-TSS (NM_001178077)	promoter-TSS (NM_001178077)	ASNS	asparagine synthetase (glutamine-hydrolyzing)	protein-coding
	chr17	26663245	26663250	promoter-TSS (NM_001267778)	promoter-TSS (NM_001267778)	TNFAIP1	TNF alpha induced protein 1	protein-coding
	chr5	15500274	15500279	promoter-TSS (NM_012304)	promoter-TSS (NM_012304)	FBXL7	F-box and leucine rich repeat protein 7	protein-coding
	chr7	123673208	123673213	promoter-TSS (NM_001136002)	promoter-TSS (NM_001136002)	TMEM229A	transmembrane protein 229A	protein-coding
	chr17	57643152	57643157	intron (NM_024612, intron 1 of 17)	CpG	DHX40	DEAH-box helicase 40	protein-coding
	chr14	77607415	77607420	promoter-TSS (NM_001364172)	promoter-TSS (NM_001364172)	ZDHHC22	zinc finger DHHC-type containing 22	protein-coding
	chr9	94896740	94896745	intron (NR_015444, intron 2 of 12)	intron (NR_015444, intron 2 of 12)	LOC100128076	protein tyrosine phosphatase pseudogene	pseudo
	chr12	118814454	118814459	promoter-TSS (NM_022491)	promoter-TSS (NM_022491)	SUDS3	SDS3 homolog, SIN3A corepressor complex component	protein-coding
	chr1	933527	933532	TTS (NM_001142467)	TTS (NM_001142467)	HES4	hes family bHLH transcription factor 4	protein-coding
	chr20	62680106	62680111	exon (NM_018419, exon 2 of 2)	exon (NM_018419, exon 2 of 2)	SOX18	SRY-box transcription factor 18	protein-coding
	chr16	17339716	17339721	intron (NM_022166, intron 3 of 11)	intron (NM_022166, intron 3 of 11)	LOC102723692	uncharacterized LOC102723692	ncRNA
	chr17	41798359	41798364	Intergenic	CpG	SOST	sclerostin	protein-coding
	chr7	2559003	2559008	promoter-TSS (NM_001040168)	promoter-TSS (NM_001040168)	LFNG	LFNG O-fucosylpeptide 3-beta-N-acetylglucosaminyltransferase	protein-coding
	chr13	26625213	26625218	promoter-TSS (NM_001007538)	promoter-TSS (NM_001007538)	SHISA2	shisa family member 2	protein-coding
	chr11	71159017	71159022	intron (NM_001163817, intron 1 of 8)	CpG	DHCR7	7-dehydrocholesterol reductase	protein-coding
	chr7	44924600	44924605	exon (NM_033224, exon 1 of 1)	exon (NM_033224, exon 1 of 1)	PURB	purine rich element binding protein B	protein-coding
	chr7	1243711	1243716	Intergenic	Intergenic	UNCX	UNC homeobox	protein-coding
	chr12	49736056	49736061	Intergenic	CpG	DNAJC22	DnaJ heat shock protein family (Hsp40) member C22	protein-coding
	chr17	79490800	79490805	Intergenic	Intergenic	FSCN2	fascin actin-bundling protein 2, retinal	protein-coding
	chr17	77775095	77775100	Intergenic	CpG-11232	CBX8	chromobox 8	protein-coding
	chr16	89627749	89627754	promoter-TSS (NR_002450)	promoter-TSS (NR_002450)	SNORD68	small nucleolar RNA, C/D box 68	snoRNA
	chr7	47419681	47419686	intron (NM_022748, intron 16 of 30)	intron (NM_022748, intron 16 of 30)	SNORD151	small nucleolar RNA, C/D box 151	snoRNA
	chr7	77045678	77045683	promoter-TSS (NM_001350899)	promoter-TSS (NM_001350899)	GSAP	gamma-secretase activating protein	protein-coding
	chr22	50243005	50243010	Intergenic	CpG	ZBED4	zinc finger BED-type containing 4	protein-coding
	chr1	10058039	10058044	intron (NM_052960, intron 1 of 3)	CpG	RBP7	retinol binding protein 7	protein-coding
	chr16	28655994	28655999	intron (NM_001310136, intron 1 of 6)	intron (NM_001310136, intron 1 of 6)	NPIPB8	nuclear pore complex interacting protein family member B8	protein-coding
	chr14	103538513	103538518	Intergenic	MER30|DNA|hAT-Charlie	LBHD2	LBH domain containing 2	protein-coding
	chr17	36412844	36412849	intron (NR_036750, intron 1 of 11)	CpG	LOC440434	aminopeptidase puromycin sensitive pseudogene	pseudo
	chr12	117799021	117799026	intron (NM_001204218, intron 1 of 29)	CpG	NOS1	nitric oxide synthase 1	protein-coding
	chr12	45610007	45610012	promoter-TSS (NR_037144)	promoter-TSS (NR_037144)	ANO6	anoctamin 6	protein-coding
	chr18	25758126	25758131	Intergenic	CpG-11701	CDH2	cadherin 2	protein-coding
	chr9	139025369	139025374	Intergenic	CpG	TMEM250	transmembrane protein 250	protein-coding
	chr16	15216406	15216411	intron (NR_123722, intron 9 of 17)	intron (NR_123722, intron 9 of 17)	PKD1P6-NPIPP1	PKD1P6-NPIPP1 readthrough	pseudo
	chr9	140149211	140149216	promoter-TSS (NM_015456)	promoter-TSS (NM_015456)	NELFB	negative elongation factor complex member B	protein-coding
	chr17	11143578	11143583	promoter-TSS (NM_001173462)	promoter-TSS (NM_001173462)	SHISA6	shisa family member 6	protein-coding
	chr11	65488311	65488316	promoter-TSS (NM_032193)	promoter-TSS (NM_032193)	RNASEH2C	ribonuclease H2 subunit C	protein-coding
	chr5	136834912	136834917	5' UTR (NM_004598, exon 1 of 11)	5' UTR (NM_004598, exon 1 of 11)	SPOCK1	SPARC (osteonectin), cwcv and kazal like domains proteoglycan 1	protein-coding
	chr1	234745012	234745017	exon (NM_182972, exon 1 of 2)	exon (NM_182972, exon 1 of 2)	IRF2BP2	interferon regulatory factor 2 binding protein 2	protein-coding
	chr5	2752389	2752394	promoter-TSS (NM_001134222)	promoter-TSS (NM_001134222)	C5orf38	chromosome 5 open reading frame 38	protein-coding
	chr7	569639	569644	Intergenic	Intergenic	HRAT92	heart tissue-associated transcript 92	ncRNA
	chr16	50753859	50753864	exon (NM_022162, exon 7 of 12)	exon (NM_022162, exon 7 of 12)	NOD2	nucleotide binding oligomerization domain containing 2	protein-coding
	chr11	68452435	68452440	exon (NM_015973, exon 2 of 6)	exon (NM_015973, exon 2 of 6)	GAL	galanin and GMAP prepropeptide	protein-coding
	chr7	134143647	134143652	intron (NM_001346142, intron 1 of 9)	CpG	AKR1B1	aldo-keto reductase family 1 member B	protein-coding
	chr16	1143481	1143486	intron (NM_207419, intron 4 of 4)	CpG	C1QTNF8	C1q and TNF related 8	protein-coding
	chr12	114843258	114843263	intron (NM_000192, intron 1 of 8)	CpG	TBX5	T-box transcription factor 5	protein-coding
	chr17	79367511	79367516	Intergenic	CpG	BAHCC1	BAH domain and coiled-coil containing 1	protein-coding
	chr11	118661948	118661953	promoter-TSS (NM_001257191)	promoter-TSS (NM_001257191)	DDX6	DEAD-box helicase 6	protein-coding
	chr7	149120205	149120210	Intergenic	CpG	ZNF777	zinc finger protein 777	protein-coding
	chr9	109460340	109460345	Intergenic	Intergenic	LINC01505	long intergenic non-protein coding RNA 1505	ncRNA
	chr19	20189128	20189133	intron (NM_007138, intron 1 of 3)	intron (NM_007138, intron 1 of 3)	ZNF90	zinc finger protein 90	protein-coding
	chr11	50206209	50206214	Intergenic	Intergenic	LOC441601	septin 7 pseudogene	pseudo
	chr17	35296835	35296840	intron (NM_005568, intron 1 of 4)	CpG-10485	LHX1	LIM homeobox 1	protein-coding
	chr19	35581907	35581912	intron (NR_024561, intron 1 of 3)	intron (NR_024561, intron 1 of 3)	HPN-AS1	HPN antisense RNA 1	ncRNA
	chr2	74776864	74776869	promoter-TSS (NM_001289165)	promoter-TSS (NM_001289165)	LOXL3	lysyl oxidase like 3	protein-coding
	chr8	110098922	110098927	promoter-TSS (NM_003301)	promoter-TSS (NM_003301)	TRHR	thyrotropin releasing hormone receptor	protein-coding
	chr3	47324334	47324339	promoter-TSS (NM_025010)	promoter-TSS (NM_025010)	KIF9	kinesin family member 9	protein-coding
	chr12	40499121	40499126	exon (NM_052885, exon 1 of 10)	exon (NM_052885, exon 1 of 10)	SLC2A13	solute carrier family 2 member 13	protein-coding
	chr10	131758733	131758738	intron (NM_001005463, intron 4 of 15)	CpG-3432	EBF3	EBF transcription factor 3	protein-coding
	chr1	27960959	27960964	intron (NM_005248, intron 1 of 12)	CpG	FGR	FGR proto-oncogene, Src family tyrosine kinase	protein-coding
	chr1	2343427	2343432	intron (NM_153818, intron 1 of 5)	CpG	PEX10	peroxisomal biogenesis factor 10	protein-coding
	chr12	121976270	121976275	intron (NM_032590, intron 6 of 22)	MIR3|SINE|MIR	KDM2B	lysine demethylase 2B	protein-coding
	chr16	15032233	15032238	intron (NR_146231, intron 31 of 38)	intron (NR_146231, intron 31 of 38)	NPIPA1	nuclear pore complex interacting protein family member A1	protein-coding
	chr6	153451221	153451226	intron (NM_012419, intron 1 of 4)	CpG	RGS17	regulator of G protein signaling 17	protein-coding
	chr16	83985334	83985339	Intergenic	Intergenic	OSGIN1	oxidative stress induced growth inhibitor 1	protein-coding
	chr1	151430787	151430792	intron (NM_015100, intron 1 of 18)	intron (NM_015100, intron 1 of 18)	POGZ	pogo transposable element derived with ZNF domain	protein-coding
	chr17	79829786	79829791	promoter-TSS (NM_001301242)	promoter-TSS (NM_001301242)	ARHGDIA	Rho GDP dissociation inhibitor alpha	protein-coding
	chr17	79981375	79981380	promoter-TSS (NM_001271006)	promoter-TSS (NM_001271006)	LRRC45	leucine rich repeat containing 45	protein-coding
	chr11	75062525	75062530	intron (NM_004041, intron 1 of 15)	CpG	ARRB1	arrestin beta 1	protein-coding
	chr16	78022078	78022083	Intergenic	Intergenic	CLEC3A	C-type lectin domain family 3 member A	protein-coding
	chr8	140225778	140225783	Intergenic	Intergenic	COL22A1	collagen type XXII alpha 1 chain	protein-coding
	chr12	122689070	122689075	5' UTR (NM_030765, exon 2 of 3)	5' UTR (NM_030765, exon 2 of 3)	B3GNT4	UDP-GlcNAc:betaGal beta-1,3-N-acetylglucosaminyltransferase 4	protein-coding
	chr2	30455528	30455533	intron (NM_030915, intron 1 of 2)	CpG	LBH	LBH regulator of WNT signaling pathway	protein-coding
	chr18	499392	499397	intron (NM_130386, intron 1 of 9)	CpG	COLEC12	collectin subfamily member 12	protein-coding
	chr5	179745513	179745518	intron (NM_005110, intron 10 of 18)	intron (NM_005110, intron 10 of 18)	MAPK9	mitogen-activated protein kinase 9	protein-coding
	chr1	19638444	19638449	promoter-TSS (NM_017765)	promoter-TSS (NM_017765)	AKR7A2	aldo-keto reductase family 7 member A2	protein-coding
	chr1	29564007	29564012	intron (NM_133177, intron 1 of 30)	CpG	PTPRU	protein tyrosine phosphatase receptor type U	protein-coding
	chr11	129938716	129938721	Intergenic	Intergenic	APLP2	amyloid beta precursor like protein 2	protein-coding
	chr19	497818	497823	intron (NM_130760, intron 1 of 4)	CpG	MADCAM1	mucosal vascular addressin cell adhesion molecule 1	protein-coding
	chr22	46469706	46469711	Intergenic	Intergenic	LOC642648	uncharacterized LOC642648	ncRNA
	chr17	47038440	47038445	intron (NM_004123, intron 4 of 5)	intron (NM_004123, intron 4 of 5)	GIP	gastric inhibitory polypeptide	protein-coding
	chr7	74268398	74268403	promoter-TSS (NM_001281447)	promoter-TSS (NM_001281447)	GTF2IRD2	GTF2I repeat domain containing 2	protein-coding
	chr20	60952920	60952925	intron (NR_033263, intron 7 of 7)	intron (NR_033263, intron 7 of 7)	RPS21	ribosomal protein S21	protein-coding
	chr9	45727766	45727771	Intergenic	Intergenic	LOC107984035	uncharacterized LOC107984035	ncRNA
	chr19	56037942	56037947	Intergenic	GC_rich|Low_complexity|Low_complexity	SBK2	SH3 domain binding kinase family member 2	protein-coding
	chr17	32953275	32953280	exon (NM_001304438, exon 2 of 9)	exon (NM_001304438, exon 2 of 9)	TMEM132E	transmembrane protein 132E	protein-coding
	chr1	3200467	3200472	intron (NM_199454, intron 3 of 16)	intron (NM_199454, intron 3 of 16)	MIR4251	microRNA 4251	ncRNA
	chr17	33673660	33673665	Intergenic	Intergenic	SLFN11	schlafen family member 11	protein-coding
	chr5	32445026	32445031	promoter-TSS (NR_144318)	promoter-TSS (NR_144318)	ZFR	zinc finger RNA binding protein	protein-coding
	chr20	18447572	18447577	promoter-TSS (NM_006466)	promoter-TSS (NM_006466)	DZANK1	double zinc ribbon and ankyrin repeat domains 1	protein-coding
	chr2	131582419	131582424	Intergenic	Intergenic	ARHGEF4	Rho guanine nucleotide exchange factor 4	protein-coding
	chr7	1274588	1274593	intron (NM_001080461, intron 2 of 2)	CpG-23802	UNCX	UNC homeobox	protein-coding
	chr20	62694227	62694232	promoter-TSS (NM_003195)	promoter-TSS (NM_003195)	TCEA2	transcription elongation factor A2	protein-coding
	chr8	133687907	133687912	promoter-TSS (NM_001321961)	promoter-TSS (NM_001321961)	LRRC6	leucine rich repeat containing 6	protein-coding
	chr2	9563228	9563233	promoter-TSS (NM_001319068)	promoter-TSS (NM_001319068)	ITGB1BP1	integrin subunit beta 1 binding protein 1	protein-coding
	chr4	2965382	2965387	promoter-TSS (NM_001004056)	promoter-TSS (NM_001004056)	GRK4	G protein-coupled receptor kinase 4	protein-coding
	chr5	158488776	158488781	intron (NM_182708, intron 5 of 14)	intron (NM_182708, intron 5 of 14)	EBF1	EBF transcription factor 1	protein-coding
	chr1	234744874	234744879	exon (NM_182972, exon 1 of 2)	exon (NM_182972, exon 1 of 2)	IRF2BP2	interferon regulatory factor 2 binding protein 2	protein-coding
	chr9	44990975	44990980	intron (NR_027421, intron 1 of 1)	intron (NR_027421, intron 1 of 1)	FAM27C	family with sequence similarity 27 member C	ncRNA
	chr16	50278980	50278985	Intergenic	Intergenic	ADCY7	adenylate cyclase 7	protein-coding
	chr22	39189727	39189732	intron (NM_005740, intron 1 of 3)	CpG	DNAL4	dynein axonemal light chain 4	protein-coding
	chr20	6749016	6749021	5' UTR (NM_001200, exon 1 of 3)	5' UTR (NM_001200, exon 1 of 3)	BMP2	bone morphogenetic protein 2	protein-coding
	chr22	40058283	40058288	exon (NM_001003406, exon 16 of 36)	exon (NM_001003406, exon 16 of 36)	CACNA1I	calcium voltage-gated channel subunit alpha1 I	protein-coding
	chr1	155043041	155043046	Intergenic	Intergenic	DCST1-AS1	DCST1 antisense RNA 1	ncRNA
	chr10	97416006	97416011	intron (NM_001017423, intron 1 of 17)	CpG	ALDH18A1	aldehyde dehydrogenase 18 family member A1	protein-coding
	chr5	157171213	157171218	intron (NM_173491, intron 1 of 3)	CpG	LSM11	LSM11, U7 small nuclear RNA associated	protein-coding
	chr7	132299567	132299572	intron (NM_181775, intron 2 of 4)	intron (NM_181775, intron 2 of 4)	PLXNA4	plexin A4	protein-coding
	chr7	99774903	99774908	promoter-TSS (NM_001282716)	promoter-TSS (NM_001282716)	GPC2	glypican 2	protein-coding
	chr19	36478097	36478102	Intergenic	CpG	SDHAF1	succinate dehydrogenase complex assembly factor 1	protein-coding
	chr15	35047196	35047201	promoter-TSS (NR_120329)	promoter-TSS (NR_120329)	GJD2	gap junction protein delta 2	protein-coding
	chr17	59474955	59474960	intron (NR_125750, intron 1 of 2)	CpG	TBX2-AS1	TBX2 antisense RNA 1	ncRNA
	chr7	130080605	130080610	intron (NR_046443, intron 1 of 10)	CpG	CEP41	centrosomal protein 41	protein-coding
	chr22	22237370	22237375	Intergenic	SVA_D|Other|Other	MAPK1	mitogen-activated protein kinase 1	protein-coding
	chr12	56583191	56583196	promoter-TSS (NM_139067)	promoter-TSS (NM_139067)	SMARCC2	SWI/SNF related, matrix associated, actin dependent regulator of chromatin subfamily c member 2	protein-coding
	chr12	122688851	122688856	TTS (NM_152759)	TTS (NM_152759)	B3GNT4	UDP-GlcNAc:betaGal beta-1,3-N-acetylglucosaminyltransferase 4	protein-coding
	chr19	41073894	41073899	exon (NM_020971, exon 31 of 36)	exon (NM_020971, exon 31 of 36)	SHKBP1	SH3KBP1 binding protein 1	protein-coding
	chr11	32851818	32851823	intron (NM_024081, intron 1 of 5)	CpG	PRRG4	proline rich and Gla domain 4	protein-coding
	chr9	85677553	85677558	exon (NM_152573, exon 1 of 17)	exon (NM_152573, exon 1 of 17)	RASEF	RAS and EF-hand domain containing	protein-coding
	chr16	85686110	85686115	intron (NM_014615, intron 3 of 15)	intron (NM_014615, intron 3 of 15)	GINS2	GINS complex subunit 2	protein-coding
	chr11	554043	554048	TTS (NM_173573)	TTS (NM_173573)	LOC692247	uncharacterized LOC692247	ncRNA
	chr1	212606575	212606580	intron (NR_026598, intron 1 of 2)	CpG	NENF	neudesin neurotrophic factor	protein-coding
	chr12	5153245	5153250	5' UTR (NM_002234, exon 1 of 1)	5' UTR (NM_002234, exon 1 of 1)	KCNA5	potassium voltage-gated channel subfamily A member 5	protein-coding
	chr13	114566301	114566306	promoter-TSS (NR_044993)	promoter-TSS (NR_044993)	GAS6	growth arrest specific 6	protein-coding
	chr3	169756237	169756242	intron (NM_014373, intron 1 of 3)	CpG	GPR160	G protein-coupled receptor 160	protein-coding
	chr6	36842308	36842313	intron (NM_001286636, intron 1 of 9)	CpG	PPIL1	peptidylprolyl isomerase like 1	protein-coding
	chr9	67793441	67793446	intron (NR_027422, intron 1 of 1)	intron (NR_027422, intron 1 of 1)	FAM27B	family with sequence similarity 27 member B	ncRNA
	chr1	28586709	28586714	intron (NM_031459, intron 1 of 9)	CpG	SESN2	sestrin 2	protein-coding
	chr17	48278701	48278706	intron (NM_000088, intron 1 of 50)	CpG-10867	COL1A1	collagen type I alpha 1 chain	protein-coding
	chr14	105219793	105219798	intron (NM_021709, intron 1 of 2)	CpG	SIVA1	SIVA1 apoptosis inducing factor	protein-coding
	chr20	52209709	52209714	Intergenic	CpG	ZNF217	zinc finger protein 217	protein-coding
	chr19	18561591	18561596	exon (NM_006532, exon 8 of 12)	exon (NM_006532, exon 8 of 12)	ISYNA1	inositol-3-phosphate synthase 1	protein-coding
	chr11	119292884	119292889	5' UTR (NM_001311160, exon 1 of 4)	5' UTR (NM_001311160, exon 1 of 4)	THY1	Thy-1 cell surface antigen	protein-coding
	chr20	61977365	61977370	non-coding (NR_046317, exon 6 of 6)	non-coding (NR_046317, exon 6 of 6)	LOC100130587	uncharacterized LOC100130587	ncRNA
	chr7	27239195	27239200	promoter-TSS (NR_037843)	promoter-TSS (NR_037843)	HOXA13	homeobox A13	protein-coding
	chr19	6459272	6459277	intron (NM_024103, intron 1 of 9)	CpG	SLC25A23	solute carrier family 25 member 23	protein-coding
	chr2	130971254	130971259	Intergenic	C-rich|Low_complexity|Low_complexity	TUBA3E	tubulin alpha 3e	protein-coding
	chr2	73511298	73511303	5' UTR (NM_001080410, exon 1 of 17)	5' UTR (NM_001080410, exon 1 of 17)
	chr7	74507816	74507821	promoter-TSS (NM_001368301)	promoter-TSS (NM_001368301)	GTF2IRD2B	GTF2I repeat domain containing 2B	protein-coding
	chr4	166129121	166129126	intron (NM_001331024, intron 1 of 13)	CpG	KLHL2	kelch like family member 2	protein-coding
	chr19	37808940	37808945	non-coding (NR_148546, exon 1 of 6)	non-coding (NR_148546, exon 1 of 6)	ZNF875	zinc finger protein 875	protein-coding
	chr1	91172718	91172723	Intergenic	CpG	BARHL2	BarH like homeobox 2	protein-coding
	chr1	1052287	1052292	promoter-TSS (NM_001363525)	promoter-TSS (NM_001363525)	C1orf159	chromosome 1 open reading frame 159	protein-coding
	chr12	109915749	109915754	promoter-TSS (NM_001317399)	promoter-TSS (NM_001317399)	UBE3B	ubiquitin protein ligase E3B	protein-coding
	chr2	73460270	73460275	promoter-TSS (NM_032319)	promoter-TSS (NM_032319)	PRADC1	protease associated domain containing 1	protein-coding
	chr11	62413640	62413645	TTS (NM_030628)	TTS (NM_030628)	GANAB	glucosidase II alpha subunit	protein-coding
	chr17	26662375	26662380	promoter-TSS (NM_021137)	promoter-TSS (NM_021137)	IFT20	intraflagellar transport 20	protein-coding
	chr8	144450488	144450493	promoter-TSS (NM_052924)	promoter-TSS (NM_052924)	RHPN1-AS1	RHPN1 antisense RNA 1 (head to head)	ncRNA
	chr19	46386255	46386260	TTS (NM_015649)	TTS (NM_015649)	IRF2BP1	interferon regulatory factor 2 binding protein 1	protein-coding
	chr12	113901940	113901945	intron (NM_022363, intron 4 of 4)	CpG	LHX5	LIM homeobox 5	protein-coding
	chr11	8190445	8190450	non-coding (NR_144485, exon 1 of 10)	non-coding (NR_144485, exon 1 of 10)	RIC3	RIC3 acetylcholine receptor chaperone	protein-coding
	chr19	14017132	14017137	promoter-TSS (NM_001345843)	promoter-TSS (NM_001345843)	CC2D1A	coiled-coil and C2 domain containing 1A	protein-coding
	chr11	71498705	71498710	intron (NM_018172, intron 1 of 4)	CpG	FAM86C1	family with sequence similarity 86 member C1	protein-coding
	chr4	1523198	1523203	Intergenic	CpG	NKX1-1	NK1 homeobox 1	protein-coding
	chr11	2828651	2828656	intron (NM_181798, intron 15 of 15)	CpG	KCNQ1-AS1	KCNQ1 antisense RNA 1	ncRNA
	chr16	26513997	26514002	Intergenic	Intergenic	MIR548W	microRNA 548w	ncRNA
	chr20	47935035	47935040	Intergenic	CpG	SNORD12	small nucleolar RNA, C/D box 12	snoRNA
	chr8	101920375	101920380	Intergenic	MER52A|LTR|ERV1	YWHAZ	tyrosine 3-monooxygenase/tryptophan 5-monooxygenase activation protein zeta	protein-coding
	chr15	77197265	77197270	intron (NM_001353009, intron 1 of 32)	CpG	SCAPER	S-phase cyclin A associated protein in the ER	protein-coding
	chr17	74236944	74236949	promoter-TSS (NM_001330501)	promoter-TSS (NM_001330501)	RNF157	ring finger protein 157	protein-coding
	chr8	66753156	66753161	intron (NM_001242318, intron 1 of 12)	intron (NM_001242318, intron 1 of 12)	PDE7A	phosphodiesterase 7A	protein-coding
	chr19	55797073	55797078	intron (NM_032430, intron 1 of 18)	intron (NM_032430, intron 1 of 18)	BRSK1	BR serine/threonine kinase 1	protein-coding
	chr4	105519	105524	intron (NR_110527, intron 3 of 4)	intron (NR_110527, intron 3 of 4)	ZNF718	zinc finger protein 718	protein-coding
	chr12	117570572	117570577	intron (NR_120464, intron 2 of 2)	intron (NR_120464, intron 2 of 2)	TESC-AS1	TESC antisense RNA 1 (head to head)	ncRNA
	chr14	65697101	65697106	Intergenic	Intergenic	LINC02324	long intergenic non-protein coding RNA 2324	ncRNA
	chr1	16127210	16127215	Intergenic	Intergenic	UQCRHL	ubiquinol-cytochrome c reductase hinge protein like	protein-coding
	chr1	213032107	213032112	promoter-TSS (NR_027286)	promoter-TSS (NR_027286)	FLVCR1	feline leukemia virus subgroup C cellular receptor 1	protein-coding
	chr1	161129614	161129619	TTS (NM_016406)	TTS (NM_016406)	USP21	ubiquitin specific peptidase 21	protein-coding
	chr15	69110063	69110068	intron (NM_006305, intron 1 of 6)	CpG	ANP32A	acidic nuclear phosphoprotein 32 family member A	protein-coding
	chr1	154732857	154732862	intron (NM_001204087, intron 3 of 8)	CpG	KCNN3	potassium calcium-activated channel subfamily N member 3	protein-coding
	chr6	83075354	83075359	exon (NM_001166392, exon 2 of 2)	exon (NM_001166392, exon 2 of 2)	TPBG	trophoblast glycoprotein	protein-coding
	chr14	53174434	53174439	intron (NM_002806, intron 1 of 13)	intron (NM_002806, intron 1 of 13)	PSMC6	proteasome 26S subunit, ATPase 6	protein-coding
	chr15	101459352	101459357	promoter-TSS (NM_024652)	promoter-TSS (NM_024652)	LOC101927751	uncharacterized LOC101927751	ncRNA
	chr7	155258827	155258832	Intergenic	CpG	EN2	engrailed homeobox 2	protein-coding
	chr17	81038593	81038598	promoter-TSS (NM_001363853)	promoter-TSS (NM_001363853)	METRNL	meteorin like, glial cell differentiation regulator	protein-coding
	chr3	48506910	48506915	promoter-TSS (NM_033629)	promoter-TSS (NM_033629)	TREX1	three prime repair exonuclease 1	protein-coding
	chr10	95326687	95326692	exon (NM_181745, exon 1 of 4)	exon (NM_181745, exon 1 of 4)	FFAR4	free fatty acid receptor 4	protein-coding
	chr7	6438802	6438807	intron (NM_018890, intron 4 of 6)	intron (NM_018890, intron 4 of 6)	RAC1	Rac family small GTPase 1	protein-coding
	chr2	97617284	97617289	intron (NM_001122646, intron 6 of 16)	intron (NM_001122646, intron 6 of 16)	LOC101927053	uncharacterized LOC101927053	ncRNA
	chr3	150803057	150803062	Intergenic	CpG	MED12L	mediator complex subunit 12L	protein-coding
	chr1	151689978	151689983	promoter-TSS (NM_001291107)	promoter-TSS (NM_001291107)	CELF3	CUGBP Elav-like family member 3	protein-coding
	chr6	10172192	10172197	Intergenic	LTR12C|LTR|ERV1	TFAP2A-AS2	TFAP2A antisense RNA 2	ncRNA
	chr2	45162781	45162786	intron (NR_147194, intron 1 of 2)	CpG-14931	LINC01833	long intergenic non-protein coding RNA 1833	ncRNA
	chr7	143058346	143058351	intron (NM_001371250, intron 1 of 6)	intron (NM_001371250, intron 1 of 6)
	chr12	42983829	42983834	promoter-TSS (NM_153026)	promoter-TSS (NM_153026)	PRICKLE1	prickle planar cell polarity protein 1	protein-coding
	chr17	41624025	41624030	promoter-TSS (NM_001369368)	promoter-TSS (NM_001369368)	ETV4	ETS variant 4	protein-coding
	chr4	15617850	15617855	intron (NM_012161, intron 9 of 10)	LTR12C|LTR|ERV1	FBXL5	F-box and leucine rich repeat protein 5	protein-coding
	chr8	145742809	145742814	promoter-TSS (NM_014665)	promoter-TSS (NM_014665)	RECQL4	RecQ like helicase 4	protein-coding
	chr8	94929584	94929589	intron (NM_001161781, intron 1 of 1)	CpG	PDP1	pyruvate dehyrogenase phosphatase catalytic subunit 1	protein-coding
	chr1	860915	860920	promoter-TSS (NM_152486)	promoter-TSS (NM_152486)	SAMD11	sterile alpha motif domain containing 11	protein-coding
	chr1	184356226	184356231	promoter-TSS (NM_030806)	promoter-TSS (NM_030806)	C1orf21	chromosome 1 open reading frame 21	protein-coding
	chr8	53854015	53854020	TTS (NM_005285)	TTS (NM_005285)	NPBWR1	neuropeptides B and W receptor 1	protein-coding
	chr7	134576287	134576292	promoter-TSS (NM_033140)	promoter-TSS (NM_033140)	CALD1	caldesmon 1	protein-coding
	chr7	128046470	128046475	promoter-TSS (NM_001142573)	promoter-TSS (NM_001142573)	IMPDH1	inosine monophosphate dehydrogenase 1	protein-coding
	chr12	114029564	114029569	Intergenic	CpG	LHX5-AS1	LHX5 antisense RNA 1	ncRNA
	chr19	2270499	2270504	intron (NM_001301020, intron 1 of 4)	CpG	OAZ1	ornithine decarboxylase antizyme 1	protein-coding
	chr12	115136069	115136074	Intergenic	CpG	TBX3	T-box transcription factor 3	protein-coding
	chr20	45948452	45948457	non-coding (NR_024594, exon 1 of 1)	non-coding (NR_024594, exon 1 of 1)	LOC100131496	uncharacterized LOC100131496	ncRNA
	chr9	16726883	16726888	promoter-TSS (NR_151723)	promoter-TSS (NR_151723)	BNC2-AS1	BNC2 antisense RNA 1	ncRNA
	chr1	9883153	9883158	intron (NM_001302883, intron 1 of 17)	CpG	CLSTN1	calsyntenin 1	protein-coding
	chr12	111180626	111180631	promoter-TSS (NM_001244974)	promoter-TSS (NM_001244974)	PPP1CC	protein phosphatase 1 catalytic subunit gamma	protein-coding
	chr17	1133347	1133352	promoter-TSS (NM_001322842)	promoter-TSS (NM_001322842)	ABR	ABR activator of RhoGEF and GTPase	protein-coding
	chr8	81525490	81525495	Intergenic	Intergenic	ZBTB10	zinc finger and BTB domain containing 10	protein-coding
	chr11	561413	561418	promoter-TSS (NM_173573)	promoter-TSS (NM_173573)	RASSF7	Ras association domain family member 7	protein-coding
	chr1	226070181	226070186	promoter-TSS (NM_014698)	promoter-TSS (NM_014698)	TMEM63A	transmembrane protein 63A	protein-coding
	chr1	9599732	9599737	5' UTR (NM_032315, exon 1 of 7)	5' UTR (NM_032315, exon 1 of 7)	SLC25A33	solute carrier family 25 member 33	protein-coding
	chr9	504295	504300	promoter-TSS (NM_001354332)	promoter-TSS (NM_001354332)	KANK1	KN motif and ankyrin repeat domains 1	protein-coding
	chr5	7851409	7851414	promoter-TSS (NM_001089584)	promoter-TSS (NM_001089584)	C5orf49	chromosome 5 open reading frame 49	protein-coding
	chr17	74534192	74534197	promoter-TSS (NM_134268)	promoter-TSS (NM_134268)	CYGB	cytoglobin	protein-coding
	chr9	70152555	70152560	Intergenic	CpG	FOXD4L5	forkhead box D4 like 5	protein-coding
	chr10	35928722	35928727	exon (NM_031866, exon 1 of 1)	exon (NM_031866, exon 1 of 1)	MIR4683	microRNA 4683	ncRNA
	chr18	74208392	74208397	exon (NM_001272093, exon 2 of 3)	exon (NM_001272093, exon 2 of 3)	C18orf65	chromosome 18 open reading frame 65	protein-coding
	chr2	196933310	196933315	intron (NM_018897, intron 1 of 64)	CpG	DNAH7	dynein axonemal heavy chain 7	protein-coding
	chr16	413445	413450	Intergenic	Intergenic	MRPL28	mitochondrial ribosomal protein L28	protein-coding
	chr22	39988959	39988964	intron (NM_021096, intron 1 of 36)	intron (NM_021096, intron 1 of 36)	CACNA1I	calcium voltage-gated channel subunit alpha1 I	protein-coding
	chr21	41217685	41217690	Intergenic	Intergenic	PCP4	Purkinje cell protein 4	protein-coding
	chr8	142736963	142736968	Intergenic	Intergenic	MIR1302-7	microRNA 1302-7	ncRNA
	chr1	27023385	27023390	exon (NM_139135, exon 1 of 20)	exon (NM_139135, exon 1 of 20)	ARID1A	AT-rich interaction domain 1A	protein-coding
	chr19	10381062	10381067	promoter-TSS (NM_000201)	promoter-TSS (NM_000201)	ICAM1	intercellular adhesion molecule 1	protein-coding
	chr17	34569691	34569696	Intergenic	Intergenic	TBC1D3G	TBC1 domain family member 3G	protein-coding
	chr11	614988	614993	exon (NM_004029, exon 4 of 10)	exon (NM_004029, exon 4 of 10)	IRF7	interferon regulatory factor 7	protein-coding
	chr5	50175807	50175812	Intergenic	MER50|LTR|ERV1	LINC02106	long intergenic non-protein coding RNA 2106	ncRNA
	chr11	88799086	88799091	Intergenic	(CGG)n|Simple_repeat|Simple_repeat	GRM5	glutamate metabotropic receptor 5	protein-coding
	chr12	4384887	4384892	promoter-TSS (NR_149145)	promoter-TSS (NR_149145)	CCND2-AS1	CCND2 antisense RNA 1	ncRNA
	chr6	49518947	49518952	non-coding (NR_146862, exon 1 of 4)	non-coding (NR_146862, exon 1 of 4)	C6orf141	chromosome 6 open reading frame 141	protein-coding
	chr12	117798484	117798489	intron (NM_001204218, intron 1 of 29)	CpG	NOS1	nitric oxide synthase 1	protein-coding
	chr21	47274779	47274784	intron (NR_145493, intron 2 of 12)	intron (NR_145493, intron 2 of 12)	PCBP3	poly(rC) binding protein 3	protein-coding
	chr19	31840204	31840209	non-coding (NR_138035, exon 1 of 4)	non-coding (NR_138035, exon 1 of 4)	TSHZ3	teashirt zinc finger homeobox 3	protein-coding
	chr2	219134388	219134393	promoter-TSS (NM_001077399)	promoter-TSS (NM_001077399)	AAMP	angio associated migratory cell protein	protein-coding
	chr20	48922803	48922808	intron (NR_034124, intron 2 of 4)	L2a|LINE|L2	LINC01270	long intergenic non-protein coding RNA 1270	ncRNA
	chr10	124487203	124487208	Intergenic	Intergenic	C10orf120	chromosome 10 open reading frame 120	protein-coding
	chr22	51158448	51158453	intron (NM_033517, intron 20 of 21)	CpG	LOC105373100	uncharacterized LOC105373100	ncRNA
	chr12	122906420	122906425	intron (NM_198240, intron 1 of 23)	CpG	CLIP1	CAP-Gly domain containing linker protein 1	protein-coding
	chr6	36807002	36807007	intron (NM_001314017, intron 1 of 6)	CpG	CPNE5	copine 5	protein-coding
	chr10	14920993	14920998	promoter-TSS (NM_024670)	promoter-TSS (NM_024670)	SUV39H2	suppressor of variegation 3-9 homolog 2	protein-coding
	chr13	76840362	76840367	Intergenic	L1M6|LINE|L1	LINC00561	long intergenic non-protein coding RNA 561	ncRNA
	chr5	134462801	134462806	intron (NR_161235, intron 2 of 5)	intron (NR_161235, intron 2 of 5)	C5orf66-AS1	C5orf66 antisense RNA 1	ncRNA
	chr18	61603884	61603889	TTS (NM_005024)	TTS (NM_005024)	HMSD	histocompatibility minor serpin domain containing	protein-coding
	chr1	54355310	54355315	intron (NR_036639, intron 1 of 11)	GC_rich|Low_complexity|Low_complexity	YIPF1	Yip1 domain family member 1	protein-coding
	chr7	357637	357642	Intergenic	Intergenic	LOC442497	uncharacterized LOC442497	ncRNA
	chr20	17550843	17550848	promoter-TSS (NM_001278608)	promoter-TSS (NM_001278608)	DSTN	destrin, actin depolymerizing factor	protein-coding
	chr2	210636841	210636846	exon (NM_032504, exon 1 of 64)	exon (NM_032504, exon 1 of 64)	UNC80	unc-80 homolog, NALCN channel complex subunit	protein-coding
	chr10	119000212	119000217	promoter-TSS (NM_003054)	promoter-TSS (NM_003054)	SLC18A2	solute carrier family 18 member A2	protein-coding
	chr1	213123589	213123594	promoter-TSS (NM_024749)	promoter-TSS (NM_024749)	VASH2	vasohibin 2	protein-coding
	chr19	36000971	36000976	intron (NM_033317, intron 6 of 15)	intron (NM_033317, intron 6 of 15)	DMKN	dermokine	protein-coding
	chr11	1866056	1866061	Intergenic	Intergenic	TNNI2	troponin I2, fast skeletal type	protein-coding
	chr15	63189511	63189516	Intergenic	Intergenic	MIR190A	microRNA 190a	ncRNA
	chr9	128913677	128913682	Intergenic	Intergenic	LOC101929116	uncharacterized LOC101929116	ncRNA
	chr6	147525374	147525379	promoter-TSS (NM_139244)	promoter-TSS (NM_139244)	STXBP5	syntaxin binding protein 5	protein-coding
	chr10	72696981	72696986	Intergenic	Intergenic	LINC02622	long intergenic non-protein coding RNA 2622	ncRNA
	chr8	10456201	10456206	Intergenic	Intergenic	RP1L1	RP1 like 1	protein-coding
	chr3	147130255	147130260	intron (NM_003412, intron 1 of 2)	intron (NM_003412, intron 1 of 2)	ZIC1	Zic family member 1	protein-coding
	chr2	242041597	242041602	intron (NM_182501, intron 1 of 3)	CpG	MTERF4	mitochondrial transcription termination factor 4	protein-coding
	chr11	64018308	64018313	promoter-TSS (NM_000932)	promoter-TSS (NM_000932)	PLCB3	phospholipase C beta 3	protein-coding
	chr17	76836185	76836190	intron (NM_001321291, intron 1 of 20)	CpG	USP36	ubiquitin specific peptidase 36	protein-coding
	chr4	8867224	8867229	intron (NM_001306142, intron 1 of 1)	CpG	HMX1	H6 family homeobox 1	protein-coding
	chr19	6507395	6507400	Intergenic	Intergenic	TUBB4A	tubulin beta 4A class IVa	protein-coding
	chr4	89444785	89444790	promoter-TSS (NR_134662)	promoter-TSS (NR_134662)	PYURF	PIGY upstream reading frame	protein-coding
	chr17	78452106	78452111	Intergenic	CpG-11274	NPTX1	neuronal pentraxin 1	protein-coding
	chr15	77988921	77988926	promoter-TSS (NM_001301199)	promoter-TSS (NM_001301199)	LINGO1	leucine rich repeat and Ig domain containing 1	protein-coding
	chr17	81009965	81009970	promoter-TSS (NM_001009905)	promoter-TSS (NM_001009905)	B3GNTL1	UDP-GlcNAc:betaGal beta-1,3-N-acetylglucosaminyltransferase like 1	protein-coding
	chr1	1551837	1551842	intron (NM_001170689, intron 1 of 17)	CpG	MIB2	mindbomb E3 ubiquitin protein ligase 2	protein-coding
	chr12	49372570	49372575	intron (NM_005430, intron 1 of 3)	CpG	WNT1	Wnt family member 1	protein-coding
	chr5	102595067	102595072	promoter-TSS (NM_001316968)	promoter-TSS (NM_001316968)	C5orf30	chromosome 5 open reading frame 30	protein-coding
	chr17	80605631	80605636	intron (NM_019613, intron 1 of 9)	CpG	WDR45B	WD repeat domain 45B	protein-coding
	chr7	129466140	129466145	Intergenic	CpG	MIR183	microRNA 183	ncRNA
	chr8	144853144	144853149	Intergenic	CpG	LOC105375800	chromosome 12 open reading frame 49 pseudogene	pseudo
	chr19	58666764	58666769	Intergenic	CpG	ZNF329	zinc finger protein 329	protein-coding
	chr19	39798503	39798508	exon (NM_020862, exon 2 of 2)	exon (NM_020862, exon 2 of 2)	LRFN1	leucine rich repeat and fibronectin type III domain containing 1	protein-coding
	chr1	63789892	63789897	promoter-TSS (NR_121636)	promoter-TSS (NR_121636)	FOXD3-AS1	FOXD3 antisense RNA 1	ncRNA
	chr17	1835734	1835739	Intergenic	Intergenic	LOC105371485	uncharacterized LOC105371485	ncRNA
	chr11	71498865	71498870	intron (NM_018172, intron 1 of 4)	CpG	FAM86C1	family with sequence similarity 86 member C1	protein-coding
	chr19	30101568	30101573	intron (NM_006627, intron 3 of 6)	intron (NM_006627, intron 3 of 6)	POP4	POP4 homolog, ribonuclease P/MRP subunit	protein-coding
	chr2	76889601	76889606	Intergenic	ERVL-int|LTR|ERVL	LOC101927907	uncharacterized LOC101927907	ncRNA
	chr8	61836177	61836182	Intergenic	MER5A|DNA|hAT-Charlie	LOC100130298	hCG1816373-like	ncRNA
	chr17	80872064	80872069	intron (NM_005993, intron 23 of 38)	intron (NM_005993, intron 23 of 38)	ZNF750	zinc finger protein 750	protein-coding
	chr17	72631636	72631641	Intergenic	L1MDa|LINE|L1	CD300E	CD300e molecule	protein-coding
	chr2	74668633	74668638	promoter-TSS (NM_001015056)	promoter-TSS (NM_001015056)	RTKN	rhotekin	protein-coding
	chr10	95326596	95326601	exon (NM_181745, exon 1 of 4)	exon (NM_181745, exon 1 of 4)	FFAR4	free fatty acid receptor 4	protein-coding
	chr16	22201588	22201593	exon (NM_001365288, exon 12 of 12)	exon (NM_001365288, exon 12 of 12)	EEF2K	eukaryotic elongation factor 2 kinase	protein-coding
	chr22	39541050	39541055	intron (NM_175709, intron 2 of 5)	CpG	CBX7	chromobox 7	protein-coding
	chr11	62370219	62370224	promoter-TSS (NM_004739)	promoter-TSS (NM_004739)	MTA2	metastasis associated 1 family member 2	protein-coding
	chr17	14204702	14204707	non-coding (NR_130138, exon 1 of 3)	non-coding (NR_130138, exon 1 of 3)	HS3ST3B1	heparan sulfate-glucosamine 3-sulfotransferase 3B1	protein-coding
	chr8	63161516	63161521	non-coding (NR_130764, exon 1 of 7)	non-coding (NR_130764, exon 1 of 7)	NKAIN3	sodium/potassium transporting ATPase interacting 3	protein-coding
	chr18	32557441	32557446	promoter-TSS (NM_001143827)	promoter-TSS (NM_001143827)	MAPRE2	microtubule associated protein RP/EB family member 2	protein-coding
	chr8	27169327	27169332	promoter-TSS (NM_001304495)	promoter-TSS (NM_001304495)	PTK2B	protein tyrosine kinase 2 beta	protein-coding
	chr4	190520689	190520694	Intergenic	Intergenic	LINC01262	long intergenic non-protein coding RNA 1262	ncRNA
	chr6	99283088	99283093	exon (NM_005604, exon 1 of 1)	exon (NM_005604, exon 1 of 1)	POU3F2	POU class 3 homeobox 2	protein-coding
	chr12	124456775	124456780	promoter-TSS (NM_001347902)	promoter-TSS (NM_001347902)	CCDC92	coiled-coil domain containing 92	protein-coding
	chr2	233352265	233352270	intron (NM_004826, intron 1 of 17)	CpG-16084	ECEL1	endothelin converting enzyme like 1	protein-coding
	chr1	12656555	12656560	promoter-TSS (NM_001324370)	promoter-TSS (NM_001324370)	DHRS3	dehydrogenase/reductase 3	protein-coding
	chr9	74383735	74383740	promoter-TSS (NM_013390)	promoter-TSS (NM_013390)	CEMIP2	cell migration inducing hyaluronidase 2	protein-coding
	chr4	6748882	6748887	Intergenic	Intergenic	BLOC1S4	biogenesis of lysosomal organelles complex 1 subunit 4	protein-coding
	chr4	1618480	1618485	Intergenic	MER57F|LTR|ERV1	FAM53A	family with sequence similarity 53 member A	protein-coding
	chr7	99589141	99589146	Intergenic	Intergenic	LOC105375423	uncharacterized LOC105375423	ncRNA
	chr16	88501383	88501388	exon (NM_001367624, exon 1 of 1)	exon (NM_001367624, exon 1 of 1)	ZNF469	zinc finger protein 469	protein-coding
	chr8	48100865	48100870	promoter-TSS (NR_037168)	promoter-TSS (NR_037168)	LOC100287846	uncharacterized LOC100287846	ncRNA
	chr1	16719779	16719784	exon (NM_001114600, exon 3 of 4)	exon (NM_001114600, exon 3 of 4)	SZRD1	SUZ RNA binding domain containing 1	protein-coding
	chr18	21083563	21083568	promoter-TSS (NM_013326)	promoter-TSS (NM_013326)	RMC1	regulator of MON1-CCZ1	protein-coding
	chr4	107276560	107276565	Intergenic	MER61B|LTR|ERV1	GIMD1	GIMAP family P-loop NTPase domain containing 1	protein-coding
	chr19	46386027	46386032	TTS (NM_015649)	TTS (NM_015649)	IRF2BP1	interferon regulatory factor 2 binding protein 1	protein-coding
	chr6	114178965	114178970	exon (NM_002356, exon 1 of 2)	exon (NM_002356, exon 1 of 2)	MARCKS	myristoylated alanine rich protein kinase C substrate	protein-coding
	chr7	128514648	128514653	Intergenic	Intergenic	ATP6V1FNB	ATP6V1F neighbor	protein-coding
	chr6	1381957	1381962	Intergenic	CpG	FOXF2	forkhead box F2	protein-coding
	chr1	27960677	27960682	intron (NM_005248, intron 1 of 12)	CpG	FGR	FGR proto-oncogene, Src family tyrosine kinase	protein-coding
	chr17	58228162	58228167	intron (NR_137422, intron 1 of 11)	CpG	CA4	carbonic anhydrase 4	protein-coding
	chr7	88388552	88388557	promoter-TSS (NM_181646)	promoter-TSS (NM_181646)	ZNF804B	zinc finger protein 804B	protein-coding
	chr20	56710642	56710647	Intergenic	Intergenic	C20orf85	chromosome 20 open reading frame 85	protein-coding
	chr16	15241359	15241364	Intergenic	Intergenic	MIR3180-4	microRNA 3180-4	ncRNA
	chr16	65761464	65761469	Intergenic	Intergenic	LINC00922	long intergenic non-protein coding RNA 922	ncRNA
	chr9	129376282	129376287	promoter-TSS (NM_001174146)	promoter-TSS (NM_001174146)	LMX1B	LIM homeobox transcription factor 1 beta	protein-coding
	chr4	1404443	1404448	Intergenic	CpG	NKX1-1	NK1 homeobox 1	protein-coding
	chr16	29818534	29818539	exon (NM_001042539, exon 2 of 6)	exon (NM_001042539, exon 2 of 6)	MAZ	MYC associated zinc finger protein	protein-coding
	chr6	78173785	78173790	promoter-TSS (NM_000863)	promoter-TSS (NM_000863)	HTR1B	5-hydroxytryptamine receptor 1B	protein-coding
	chr2	168149213	168149218	Intergenic	CpG	XIRP2	xin actin binding repeat containing 2	protein-coding
	chr19	1757958	1757963	intron (NM_001080488, intron 1 of 1)	CpG	ONECUT3	one cut homeobox 3	protein-coding
	chr19	1315949	1315954	Intergenic	CpG	EFNA2	ephrin A2	protein-coding
	chr6	2876323	2876328	intron (NR_033851, intron 1 of 1)	GC_rich|Low_complexity|Low_complexity	SERPINB9P1	serpin family B member 9 pseudogene 1	pseudo
	chr8	144466213	144466218	3' UTR (NM_052924, exon 15 of 15)	3' UTR (NM_052924, exon 15 of 15)	RHPN1	rhophilin Rho GTPase binding protein 1	protein-coding
	chr10	99531706	99531711	promoter-TSS (NM_003015)	promoter-TSS (NM_003015)	SFRP5	secreted frizzled related protein 5	protein-coding
	chr19	34012578	34012583	intron (NM_000285, intron 1 of 14)	CpG	PEPD	peptidase D	protein-coding
	chr2	74775634	74775639	promoter-TSS (NM_001197260)	promoter-TSS (NM_001197260)	DOK1	docking protein 1	protein-coding
	chr2	19558227	19558232	5' UTR (NM_145260, exon 1 of 3)	5' UTR (NM_145260, exon 1 of 3)	OSR1	odd-skipped related transcription factor 1	protein-coding
	chr4	8052925	8052930	intron (NM_001130083, intron 8 of 20)	intron (NM_001130083, intron 8 of 20)	ABLIM2	actin binding LIM protein family member 2	protein-coding
	chr11	66313393	66313398	promoter-TSS (NR_047663)	promoter-TSS (NR_047663)	ZDHHC24	zinc finger DHHC-type containing 24	protein-coding
	chr13	28528471	28528476	non-coding (NR_135254, exon 1 of 1)	non-coding (NR_135254, exon 1 of 1)	LINC00543	long intergenic non-protein coding RNA 543	ncRNA
	chr21	35947065	35947070	intron (NM_004414, intron 1 of 3)	intron (NM_004414, intron 1 of 3)	RCAN1	regulator of calcineurin 1	protein-coding
	chr16	29740601	29740606	Intergenic	Intergenic	C16orf54	chromosome 16 open reading frame 54	protein-coding
	chr7	32535307	32535312	promoter-TSS (NM_001130710)	promoter-TSS (NM_001130710)	AVL9	AVL9 cell migration associated	protein-coding
	chr11	369502	369507	promoter-TSS (NM_178537)	promoter-TSS (NM_178537)	B4GALNT4	beta-1,4-N-acetyl-galactosaminyltransferase 4	protein-coding
	chr10	132293607	132293612	Intergenic	Intergenic	GLRX3	glutaredoxin 3	protein-coding
	chr11	33279291	33279296	promoter-TSS (NM_001278162)	promoter-TSS (NM_001278162)	HIPK3	homeodomain interacting protein kinase 3	protein-coding
	chr17	65686778	65686783	intron (NM_181671, intron 9 of 9)	Tigger15a|DNA|TcMar-Tigger	NOL11	nucleolar protein 11	protein-coding
	chr20	2187774	2187779	non-coding (NR_161305, exon 1 of 2)	non-coding (NR_161305, exon 1 of 2)	LOC388780	uncharacterized LOC388780	ncRNA
	chr12	574057	574062	intron (NM_173593, intron 1 of 19)	intron (NM_173593, intron 1 of 19)	B4GALNT3	beta-1,4-N-acetyl-galactosaminyltransferase 3	protein-coding
	chr2	121155008	121155013	Intergenic	Intergenic	INHBB	inhibin subunit beta B	protein-coding
	chr11	64877831	64877836	intron (NR_073519, intron 7 of 9)	intron (NR_073519, intron 7 of 9)	TM7SF2	transmembrane 7 superfamily member 2	protein-coding
	chr14	93579964	93579969	intron (NM_001142593, intron 2 of 10)	intron (NM_001142593, intron 2 of 10)	ITPK1	inositol-tetrakisphosphate 1-kinase	protein-coding
	chr1	65431859	65431864	intron (NM_001321853, intron 2 of 26)	CpG	JAK1	Janus kinase 1	protein-coding
	chr1	17430502	17430507	intron (NM_007365, intron 2 of 15)	AluY|SINE|Alu	PADI2	peptidyl arginine deiminase 2	protein-coding
	chr12	49741081	49741086	5' UTR (NM_024902, exon 1 of 3)	5' UTR (NM_024902, exon 1 of 3)	DNAJC22	DnaJ heat shock protein family (Hsp40) member C22	protein-coding
	chr9	71736435	71736440	promoter-TSS (NM_001369870)	promoter-TSS (NM_001369870)	TJP2	tight junction protein 2	protein-coding
	chr19	10056221	10056226	Intergenic	Intergenic	OLFM2	olfactomedin 2	protein-coding
	chr14	55271664	55271669	Intergenic	Intergenic	SAMD4A	sterile alpha motif domain containing 4A	protein-coding
	chr20	32031222	32031227	exon (NM_003098, exon 1 of 8)	exon (NM_003098, exon 1 of 8)	SNTA1	syntrophin alpha 1	protein-coding
	chr16	86093711	86093716	Intergenic	Intergenic	LINC01082	long intergenic non-protein coding RNA 1082	ncRNA
	chr1	17539842	17539847	intron (NM_013358, intron 1 of 15)	MER83|LTR|ERV1	PADI1	peptidyl arginine deiminase 1	protein-coding
	chr14	73167524	73167529	intron (NM_012074, intron 6 of 9)	MIR|SINE|MIR	MIR7843	microRNA 7843	ncRNA
	chr1	33896051	33896056	Intergenic	CpG	ZSCAN20	zinc finger and SCAN domain containing 20	protein-coding
	chr6	126070010	126070015	promoter-TSS (NM_012259)	promoter-TSS (NM_012259)	HEY2	hes related family bHLH transcription factor with YRPW motif 2	protein-coding
	chr12	130739223	130739228	Intergenic	Intergenic	PIWIL1	piwi like RNA-mediated gene silencing 1	protein-coding
	chr8	57232483	57232488	intron (NM_138969, intron 1 of 6)	CpG	SDR16C5	short chain dehydrogenase/reductase family 16C member 5	protein-coding
	chr1	17866475	17866480	intron (NR_137287, intron 1 of 29)	CpG	ARHGEF10L	Rho guanine nucleotide exchange factor 10 like	protein-coding
	chr9	139378804	139378809	promoter-TSS (NM_001276418)	promoter-TSS (NM_001276418)	SEC16A	SEC16 homolog A, endoplasmic reticulum export factor	protein-coding
	chr5	442866	442871	promoter-TSS (NM_007277)	promoter-TSS (NM_007277)	EXOC3-AS1	EXOC3 antisense RNA 1	ncRNA
	chr11	615274	615279	exon (NM_004031, exon 2 of 10)	exon (NM_004031, exon 2 of 10)	IRF7	interferon regulatory factor 7	protein-coding
	chr3	156393096	156393101	non-coding (NR_027954, exon 1 of 1)	non-coding (NR_027954, exon 1 of 1)	TIPARP	TCDD inducible poly(ADP-ribose) polymerase	protein-coding
	chr1	149815032	149815037	promoter-TSS (NM_003516)	promoter-TSS (NM_003516)	HIST2H2AA4	histone cluster 2 H2A family member a4	protein-coding
	chr6	3750818	3750823	intron (NM_183373, intron 1 of 4)	CpG	PXDC1	PX domain containing 1	protein-coding
	chr1	120839224	120839229	promoter-TSS (NM_001320149)	promoter-TSS (NM_001320149)	FAM72B	family with sequence similarity 72 member B	protein-coding
	chr12	94542146	94542151	promoter-TSS (NM_005761)	promoter-TSS (NM_005761)	PLXNC1	plexin C1	protein-coding
	chr3	196230343	196230348	5' UTR (NM_152617, exon 1 of 6)	5' UTR (NM_152617, exon 1 of 6)	RNF168	ring finger protein 168	protein-coding
	chr16	15022329	15022334	non-coding (NR_146231, exon 20 of 39)	non-coding (NR_146231, exon 20 of 39)	LOC100288162	uncharacterized LOC100288162	ncRNA
	chr10	15210175	15210180	intron (NM_004808, intron 1 of 11)	CpG	NMT2	N-myristoyltransferase 2	protein-coding
	chr11	94473827	94473832	promoter-TSS (NR_135093)	promoter-TSS (NR_135093)	LOC105369438	uncharacterized LOC105369438	ncRNA
	chr7	101459506	101459511	intron (NM_001202546, intron 1 of 21)	CpG-24735	CUX1	cut like homeobox 1	protein-coding
	chr17	46805622	46805627	exon (NM_006361, exon 1 of 2)	exon (NM_006361, exon 1 of 2)	HOXB13	homeobox B13	protein-coding
	chr1	77748364	77748369	promoter-TSS (NM_012093)	promoter-TSS (NM_012093)	AK5	adenylate kinase 5	protein-coding
	chr20	34680046	34680051	promoter-TSS (NM_001258329)	promoter-TSS (NM_001258329)	EPB41L1	erythrocyte membrane protein band 4.1 like 1	protein-coding
	chr3	10068229	10068234	promoter-TSS (NR_002786)	promoter-TSS (NR_002786)	FANCD2	FA complementation group D2	protein-coding
	chr20	62050499	62050504	intron (NM_172106, intron 11 of 15)	intron (NM_172106, intron 11 of 15)	KCNQ2	potassium voltage-gated channel subfamily Q member 2	protein-coding
	chr12	117579120	117579125	TTS (NM_015002)	TTS (NM_015002)	TESC-AS1	TESC antisense RNA 1 (head to head)	ncRNA
	chr3	49761418	49761423	promoter-TSS (NM_013334)	promoter-TSS (NM_013334)	GMPPB	GDP-mannose pyrophosphorylase B	protein-coding
	chr1	234492832	234492837	Intergenic	CpG	COA6-AS1	COA6 antisense RNA 1	ncRNA
	chr1	6085585	6085590	promoter-TSS (NM_003636)	promoter-TSS (NM_003636)	KCNAB2	potassium voltage-gated channel subfamily A regulatory beta subunit 2	protein-coding
	chr7	45962051	45962056	Intergenic	Intergenic	IGFBP3	insulin like growth factor binding protein 3	protein-coding
	chr11	747176	747181	promoter-TSS (NM_006755)	promoter-TSS (NM_006755)	TALDO1	transaldolase 1	protein-coding
	chr7	2850980	2850985	intron (NM_007353, intron 1 of 3)	intron (NM_007353, intron 1 of 3)	GNA12	G protein subunit alpha 12	protein-coding
	chr16	12035003	12035008	intron (NM_001355514, intron 3 of 8)	intron (NM_001355514, intron 3 of 8)	NPIPB2	nuclear pore complex interacting protein family, member B2	protein-coding
	chr9	33167757	33167762	promoter-TSS (NR_108108)	promoter-TSS (NR_108108)	B4GALT1-AS1	B4GALT1 antisense RNA 1	ncRNA
	chr17	79485666	79485671	Intergenic	CpG	ACTG1	actin gamma 1	protein-coding
	chr17	76147646	76147651	intron (NM_001163075, intron 2 of 4)	MLT1C|LTR|ERVL-MaLR	C17orf99	chromosome 17 open reading frame 99	protein-coding
	chr7	5553324	5553329	promoter-TSS (NR_126168)	promoter-TSS (NR_126168)	FBXL18	F-box and leucine rich repeat protein 18	protein-coding
	chr17	48912312	48912317	promoter-TSS (NM_175575)	promoter-TSS (NM_175575)	WFIKKN2	WAP, follistatin/kazal, immunoglobulin, kunitz and netrin domain containing 2	protein-coding
	chr8	141595474	141595479	intron (NM_012154, intron 1 of 18)	intron (NM_012154, intron 1 of 18)	AGO2	argonaute RISC catalytic component 2	protein-coding
	chr22	41634384	41634389	exon (NM_138481, exon 3 of 6)	exon (NM_138481, exon 3 of 6)	CHADL	chondroadherin like	protein-coding
	chr16	89220553	89220558	non-coding (NR_147928, exon 12 of 12)	non-coding (NR_147928, exon 12 of 12)	LINC00304	long intergenic non-protein coding RNA 304	ncRNA
	chr20	29522983	29522988	Intergenic	Intergenic	LINC01597	long intergenic non-protein coding RNA 1597	ncRNA
	chr14	63159188	63159193	Intergenic	Intergenic	KCNH5	potassium voltage-gated channel subfamily H member 5	protein-coding
	chr5	65892522	65892527	exon (NM_001290228, exon 1 of 5)	exon (NM_001290228, exon 1 of 5)	MAST4	microtubule associated serine/threonine kinase family member 4	protein-coding
	chr6	26865564	26865569	intron (NR_003504, intron 3 of 8)	intron (NR_003504, intron 3 of 8)	GUSBP2	GUSB pseudogene 2	pseudo
	chr8	121824389	121824394	promoter-TSS (NM_021021)	promoter-TSS (NM_021021)	SNTB1	syntrophin beta 1	protein-coding
	chr12	31523048	31523053	promoter-TSS (NR_146469)	promoter-TSS (NR_146469)	LINC02387	long intergenic non-protein coding RNA 2387	ncRNA
	chr10	73156912	73156917	5' UTR (NM_052836, exon 1 of 13)	5' UTR (NM_052836, exon 1 of 13)	CDH23	cadherin related 23	protein-coding
	chr8	121824561	121824566	promoter-TSS (NM_021021)	promoter-TSS (NM_021021)	SNTB1	syntrophin beta 1	protein-coding
	chr19	15973463	15973468	intron (NM_001302493, intron 1 of 2)	MIRb|SINE|MIR	LINC01835	long intergenic non-protein coding RNA 1835	protein-coding
	chr16	2185437	2185442	TTS (NR_037467)	TTS (NR_037467)	PKD1	polycystin 1, transient receptor potential channel interacting	protein-coding
	chr17	42463472	42463477	exon (NM_000419, exon 2 of 30)	exon (NM_000419, exon 2 of 30)	ITGA2B	integrin subunit alpha 2b	protein-coding
	chr10	99674403	99674408	intron (NM_001206528, intron 5 of 14)	intron (NM_001206528, intron 5 of 14)	MIR3085	microRNA 3085	ncRNA
	chr1	17199330	17199335	non-coding (NR_135765, exon 1 of 2).2	non-coding (NR_135765, exon 1 of 2).2	LOC112267871	uncharacterized LOC112267871	ncRNA
	chr11	85779673	85779678	intron (NM_001206947, intron 1 of 18)	GC_rich|Low_complexity|Low_complexity	PICALM	phosphatidylinositol binding clathrin assembly protein	protein-coding
	chr1	154733185	154733190	intron (NM_001204087, intron 3 of 8)	CpG	KCNN3	potassium calcium-activated channel subfamily N member 3	protein-coding
	chr3	137057439	137057444	Intergenic	THE1C-int|LTR|ERVL-MaLR	IL20RB	interleukin 20 receptor subunit beta	protein-coding
	chr3	180320306	180320311	intron (NM_001288582, intron 1 of 12)	CpG	TTC14	tetratricopeptide repeat domain 14	protein-coding
	chr7	150778625	150778630	promoter-TSS (NM_006712)	promoter-TSS (NM_006712)	FASTK	Fas activated serine/threonine kinase	protein-coding
	chr3	115377680	115377685	intron (NM_002045, intron 1 of 2)	CpG	GAP43	growth associated protein 43	protein-coding
	chr22	45131579	45131584	intron (NM_181333, intron 7 of 7)	intron (NM_181333, intron 7 of 7)	ARHGAP8	Rho GTPase activating protein 8	protein-coding
	chr1	25175232	25175237	Intergenic	CpG	MIR6731	microRNA 6731	ncRNA
	chr3	51975655	51975660	promoter-TSS (NM_005485)	promoter-TSS (NM_005485)	RRP9	ribosomal RNA processing 9, U3 small nucleolar RNA binding protein	protein-coding
	chr19	29703730	29703735	intron (NM_006003, intron 1 of 1)	CpG	UQCRFS1	ubiquinol-cytochrome c reductase, Rieske iron-sulfur polypeptide 1	protein-coding
	chr15	42867969	42867974	intron (NM_020759, intron 1 of 32)	CpG	STARD9	StAR related lipid transfer domain containing 9	protein-coding
	chr8	67524921	67524926	intron (NM_001144755, intron 1 of 14)	CpG	MYBL1	MYB proto-oncogene like 1	protein-coding
	chr1	27986365	27986370	TTS (NR_151722)	TTS (NR_151722)	LINC02574	long intergenic non-protein coding RNA 2574	ncRNA
	chr19	39755041	39755046	Intergenic	CpG	IFNL2	interferon lambda 2	protein-coding
	chr16	21611043	21611048	promoter-TSS (NR_110930)	promoter-TSS (NR_110930)	METTL9	methyltransferase like 9	protein-coding
	chr7	89950567	89950572	Intergenic	CpG	LOC101927446	uncharacterized LOC101927446	ncRNA
	chr8	50822372	50822377	promoter-TSS (NM_001287813)	promoter-TSS (NM_001287813)	SNTG1	syntrophin gamma 1	protein-coding
	chr7	102271586	102271591	Intergenic	Intergenic	UPK3BL1	uroplakin 3B like 1	protein-coding
	chr7	100304474	100304479	exon (NM_005837, exon 2 of 2)	exon (NM_005837, exon 2 of 2)	POP7	POP7 homolog, ribonuclease P/MRP subunit	protein-coding
	chr13	112722811	112722816	exon (NM_005986, exon 1 of 1)	exon (NM_005986, exon 1 of 1)	SOX1	SRY-box transcription factor 1	protein-coding
	chr19	34113871	34113876	intron (NM_001127896, intron 1 of 3)	CpG	CHST8	carbohydrate sulfotransferase 8	protein-coding
	chr2	85646304	85646309	5' UTR (NM_201594, exon 1 of 21)	5' UTR (NM_201594, exon 1 of 21)	SH2D6	SH2 domain containing 6	protein-coding
	chr20	2674416	2674421	non-coding (NR_138537, exon 2 of 18)	non-coding (NR_138537, exon 2 of 18)	EBF4	EBF family member 4	protein-coding
	chr1	43919383	43919388	exon (NM_001243526, exon 1 of 9)	exon (NM_001243526, exon 1 of 9)	HYI	hydroxypyruvate isomerase (putative)	protein-coding
	chr2	66618628	66618633	non-coding (NR_130931, exon 3 of 3)	non-coding (NR_130931, exon 3 of 3)	LINC01873	long intergenic non-protein coding RNA 1873	ncRNA
	chr9	38622187	38622192	non-coding (NR_027294, exon 2 of 2)	non-coding (NR_027294, exon 2 of 2)	FAM201A	family with sequence similarity 201 member A	ncRNA
	chr11	1036295	1036300	intron (NM_005961, intron 1 of 32)	intron (NM_005961, intron 1 of 32)	MUC6	mucin 6, oligomeric mucus/gel-forming	protein-coding
	chr6	21664713	21664718	Intergenic	CpG	CASC15	cancer susceptibility 15	ncRNA
	chr20	23029586	23029591	exon (NM_000361, exon 1 of 1)	exon (NM_000361, exon 1 of 1)	THBD	thrombomodulin	protein-coding
	chr11	61276855	61276860	TTS (NR_039708)	TTS (NR_039708)	LRRC10B	leucine rich repeat containing 10B	protein-coding
	chr15	31528253	31528258	Intergenic	Intergenic	LOC283710	uncharacterized LOC283710	protein-coding
	chr19	32263922	32263927	Intergenic	Intergenic	THEG5	testis highly expressed protein 5	protein-coding
	chr1	43815188	43815193	intron (NM_005373, intron 10 of 11)	CpG-1000	CDC20	cell division cycle 20	protein-coding
	chr1	79117856	79117861	intron (NM_006417, intron 2 of 8)	AluSx3|SINE|Alu	IFI44	interferon induced protein 44	protein-coding
	chr20	61148903	61148908	promoter-TSS (NR_033263)	promoter-TSS (NR_033263)	MIR1-1HG-AS1	MIR1-1HG antisense RNA 1	ncRNA
	chr8	41733759	41733764	intron (NM_001142446, intron 1 of 42)	CpG	ANK1	ankyrin 1	protein-coding
	chr7	156742861	156742866	exon (NM_138400, exon 1 of 11)	exon (NM_138400, exon 1 of 11)	NOM1	nucleolar protein with MIF4G domain 1	protein-coding
	chr17	75361853	75361858	intron (NM_006640, intron 1 of 10)	intron (NM_006640, intron 1 of 10)	SEPTIN9	septin 9	protein-coding
	chr12	85304545	85304550	intron (NM_018057, intron 1 of 4)	LTR46|LTR|ERV1	SLC6A15	solute carrier family 6 member 15	protein-coding
	chr19	8398624	8398629	exon (NM_198471, exon 6 of 11)	exon (NM_198471, exon 6 of 11)	KANK3	KN motif and ankyrin repeat domains 3	protein-coding
	chr19	54759391	54759396	exon (NM_001081443, exon 4 of 12)	exon (NM_001081443, exon 4 of 12)	LILRB5	leukocyte immunoglobulin like receptor B5	protein-coding
	chr1	230203632	230203637	intron (NM_004481, intron 1 of 15)	CpG	GALNT2	polypeptide N-acetylgalactosaminyltransferase 2	protein-coding
	chr17	39804782	39804787	Intergenic	CpG	KRT42P	keratin 42 pseudogene	pseudo
	chr3	184281000	184281005	intron (NM_004443, intron 1 of 15)	intron (NM_004443, intron 1 of 15)	EPHB3	EPH receptor B3	protein-coding
	chr15	90190202	90190207	exon (NM_198525, exon 7 of 19)	exon (NM_198525, exon 7 of 19)	KIF7	kinesin family member 7	protein-coding
	chr3	49577817	49577822	Intergenic	Intergenic	BSN-DT	BSN divergent transcript	ncRNA
	chr22	39102052	39102057	exon (NM_004286, exon 1 of 12)	exon (NM_004286, exon 1 of 12)	GTPBP1	GTP binding protein 1	protein-coding
	chr9	133005493	133005498	Intergenic	Intergenic	MIR12126	microRNA 12126	ncRNA
	chr5	176280051	176280056	intron (NM_133369, intron 1 of 14)	L2a|LINE|L2	UNC5A	unc-5 netrin receptor A	protein-coding
	chr12	58131915	58131920	exon (NM_001122772, exon 1 of 19)	exon (NM_001122772, exon 1 of 19)	AGAP2	ArfGAP with GTPase domain, ankyrin repeat and PH domain 2	protein-coding
	chr6	7726402	7726407	promoter-TSS (NM_001718)	promoter-TSS (NM_001718)	BMP6	bone morphogenetic protein 6	protein-coding
	chr16	85254105	85254110	Intergenic	Intergenic	MIR12128	microRNA 12128	ncRNA
	chr14	91818628	91818633	intron (NM_001080414, intron 4 of 29)	intron (NM_001080414, intron 4 of 29)	CCDC88C	coiled-coil domain containing 88C	protein-coding
	chr5	32852745	32852750	Intergenic	Intergenic	LINC02120	long intergenic non-protein coding RNA 2120	ncRNA
	chr19	7419566	7419571	intron (NM_001367823, intron 1 of 28)	AluJo|SINE|Alu	ARHGEF18	Rho/Rac guanine nucleotide exchange factor 18	protein-coding
	chr19	17000412	17000417	exon (NM_003950, exon 2 of 2)	exon (NM_003950, exon 2 of 2)	F2RL3	F2R like thrombin or trypsin receptor 3	protein-coding
	chr4	114135503	114135508	intron (NM_001354265, intron 4 of 44)	intron (NM_001354265, intron 4 of 44)	MIR8082	microRNA 8082	ncRNA
	chr16	618481	618486	3' UTR (NM_001301159, exon 2 of 2)	3' UTR (NM_001301159, exon 2 of 2)	NHLRC4	NHL repeat containing 4	protein-coding
	chr15	99193228	99193233	non-coding (NR_126453, exon 1 of 1)	non-coding (NR_126453, exon 1 of 1)	IRAIN	IGF1R antisense imprinted non-protein coding RNA	ncRNA
	chr8	68255692	68255697	promoter-TSS (NR_136223)	promoter-TSS (NR_136223)	ARFGEF1	ADP ribosylation factor guanine nucleotide exchange factor 1	protein-coding
	chr1	156894221	156894226	exon (NM_144702, exon 3 of 15)	exon (NM_144702, exon 3 of 15)	LRRC71	leucine rich repeat containing 71	protein-coding
	chr8	142592652	142592657	Intergenic	Intergenic	MROH5	maestro heat like repeat family member 5 (gene/pseudogene)	protein-coding
	chr17	27044373	27044378	exon (NM_001256281, exon 1 of 10)	exon (NM_001256281, exon 1 of 10)	RAB34	RAB34, member RAS oncogene family	protein-coding
	chr1	90286951	90286956	promoter-TSS (NM_018103)	promoter-TSS (NM_018103)	LRRC8D	leucine rich repeat containing 8 VRAC subunit D	protein-coding
	chr14	75536619	75536624	promoter-TSS (NM_001302617)	promoter-TSS (NM_001302617)	ZC2HC1C	zinc finger C2HC-type containing 1C	protein-coding
	chr5	179897532	179897537	Intergenic	Intergenic	CNOT6	CCR4-NOT transcription complex subunit 6	protein-coding
	chr17	74076011	74076016	exon (NM_180990, exon 4 of 9)	exon (NM_180990, exon 4 of 9)	ZACN	zinc activated ion channel	protein-coding
	chr16	62069461	62069466	intron (NM_001796, intron 1 of 11)	CpG	CDH8	cadherin 8	protein-coding
	chr6	39315476	39315481	intron (NM_001289021, intron 18 of 21)	intron (NM_001289021, intron 18 of 21)	KCNK16	potassium two pore domain channel subfamily K member 16	protein-coding
	chr19	39798855	39798860	exon (NM_020862, exon 2 of 2)	exon (NM_020862, exon 2 of 2)	LRFN1	leucine rich repeat and fibronectin type III domain containing 1	protein-coding
	chr7	1276647	1276652	3' UTR (NM_001080461, exon 3 of 3)	3' UTR (NM_001080461, exon 3 of 3)	UNCX	UNC homeobox	protein-coding
	chr2	96971178	96971183	5' UTR (NM_014014, exon 1 of 45)	5' UTR (NM_014014, exon 1 of 45)	SNRNP200	small nuclear ribonucleoprotein U5 subunit 200	protein-coding
	chr9	136498521	136498526	Intergenic	Intergenic	DBH	dopamine beta-hydroxylase	protein-coding
	chr12	26275591	26275596	exon (NM_030762, exon 5 of 5)	exon (NM_030762, exon 5 of 5)	BHLHE41	basic helix-loop-helix family member e41	protein-coding
	chr13	76210547	76210552	promoter-TSS (NR_120410)	promoter-TSS (NR_120410)	LMO7	LIM domain 7	protein-coding
	chr7	389474	389479	Intergenic	Intergenic	LOC442497	uncharacterized LOC442497	ncRNA
	chr12	111051696	111051701	promoter-TSS (NM_001319682)	promoter-TSS (NM_001319682)	TCTN1	tectonic family member 1	protein-coding
	chr9	139744411	139744416	intron (NM_001287342, intron 1 of 2)	CpG-27400	PHPT1	phosphohistidine phosphatase 1	protein-coding
	chr2	108603517	108603522	intron (NM_001305006, intron 1 of 7)	intron (NM_001305006, intron 1 of 7)	SLC5A7	solute carrier family 5 member 7	protein-coding
	chr12	54391300	54391305	promoter-TSS (NR_047505)	promoter-TSS (NR_047505)	HOXC-AS2	HOXC cluster antisense RNA 2	ncRNA
	chr18	4455495	4455500	promoter-TSS (NM_004746)	promoter-TSS (NM_004746)	DLGAP1	DLG associated protein 1	protein-coding
	chr17	48617583	48617588	intron (NM_017957, intron 5 of 9)	intron (NM_017957, intron 5 of 9)	LOC105371824	uncharacterized LOC105371824	ncRNA
	chr19	42430849	42430854	intron (NM_001365103, intron 1 of 5)	GC_rich|Low_complexity|Low_complexity	LOC390937	ETS domain-containing transcription factor ERF	protein-coding
	chr7	155251802	155251807	intron (NM_001427, intron 1 of 1)	CpG-25104	EN2	engrailed homeobox 2	protein-coding
	chr2	164592898	164592903	promoter-TSS (NM_018086)	promoter-TSS (NM_018086)	FIGN	fidgetin, microtubule severing factor	protein-coding
	chr16	18090843	18090848	Intergenic	Intergenic	NPIPA7	nuclear pore complex interacting protein family member A7	protein-coding
	chr1	6674956	6674961	intron (NM_153812, intron 1 of 3)	CpG-346	PHF13	PHD finger protein 13	protein-coding
	chr9	109241194	109241199	Intergenic	Intergenic	MIR8081	microRNA 8081	ncRNA
	chr6	151824019	151824024	intron (NM_025059, intron 1 of 10)	intron (NM_025059, intron 1 of 10)	CCDC170	coiled-coil domain containing 170	protein-coding
	chr11	13984284	13984289	promoter-TSS (NM_006108)	promoter-TSS (NM_006108)	SPON1	spondin 1	protein-coding
	chr19	39798689	39798694	exon (NM_020862, exon 2 of 2)	exon (NM_020862, exon 2 of 2)	LRFN1	leucine rich repeat and fibronectin type III domain containing 1	protein-coding
	chr11	117102875	117102880	promoter-TSS (NM_001278249)	promoter-TSS (NM_001278249)	PCSK7	proprotein convertase subtilisin/kexin type 7	protein-coding
	chr1	41847405	41847410	exon (NM_001291281, exon 2 of 3)	exon (NM_001291281, exon 2 of 3)	LOC101929901	uncharacterized LOC101929901	ncRNA
	chr16	88504228	88504233	exon (NM_001367624, exon 1 of 1)	exon (NM_001367624, exon 1 of 1)	ZNF469	zinc finger protein 469	protein-coding
	chr12	131376713	131376718	Intergenic	Intergenic	RAN	RAN, member RAS oncogene family	protein-coding
	chr1	159658705	159658710	Intergenic	MER1B|DNA|hAT-Charlie	CRP	C-reactive protein	protein-coding
	chr17	7219402	7219407	promoter-TSS (NM_004489)	promoter-TSS (NM_004489)	GPS2	G protein pathway suppressor 2	protein-coding
	chr17	46101617	46101622	Intergenic	CpG	MIR10226	microRNA 10226	ncRNA
	chr5	1874907	1874912	Intergenic	CpG	IRX4	iroquois homeobox 4	protein-coding
	chr17	15690017	15690022	promoter-TSS (NR_002211)	promoter-TSS (NR_002211)	MEIS3P1	Meis homeobox 3 pseudogene 1	pseudo
	chr19	46932181	46932186	Intergenic	CpG	CCDC8	coiled-coil domain containing 8	protein-coding
	chr22	44893467	44893472	5' UTR (NM_032287, exon 2 of 2)	5' UTR (NM_032287, exon 2 of 2)	RTL6	retrotransposon Gag like 6	protein-coding
	chr16	89713336	89713341	intron (NM_002768, intron 5 of 6)	intron (NM_002768, intron 5 of 6)	CHMP1A	charged multivesicular body protein 1A	protein-coding
	chr19	813967	813972	TTS (NR_036154)	TTS (NR_036154)	MIR3187	microRNA 3187	ncRNA
	chr12	132994192	132994197	Intergenic	Intergenic	FBRSL1	fibrosin like 1	protein-coding
	chr7	44018189	44018194	intron (NR_003655, intron 7 of 15)	intron (NR_003655, intron 7 of 15)	SPDYE1	speedy/RINGO cell cycle regulator family member E1	protein-coding
	chr2	45166169	45166174	promoter-TSS (NR_147194)	promoter-TSS (NR_147194)	LINC01833	long intergenic non-protein coding RNA 1833	ncRNA
	chr12	117536205	117536210	intron (NM_017899, intron 1 of 7)	intron (NM_017899, intron 1 of 7)	TESC	tescalcin	protein-coding
	chr7	155261348	155261353	Intergenic	CpG	EN2	engrailed homeobox 2	protein-coding
	chr17	26711673	26711678	intron (NM_015077, intron 7 of 12)	CpG	SARM1	sterile alpha and TIR motif containing 1	protein-coding
	chr7	27153548	27153553	intron (NM_153631, intron 2 of 3)	CpG	HOXA3	homeobox A3	protein-coding
	chr12	81330773	81330778	intron (NR_136888, intron 1 of 6)	CpG	LIN7A	lin-7 homolog A, crumbs cell polarity complex component	protein-coding
	chr20	25846627	25846632	Intergenic	SST1|Satellite|centr	LOC101926935	uncharacterized LOC101926935	ncRNA
	chr2	2850760	2850765	Intergenic	Intergenic	LINC01250	long intergenic non-protein coding RNA 1250	ncRNA
	chr11	57226453	57226458	Intergenic	GA-rich|Low_complexity|Low_complexity	RTN4RL2	reticulon 4 receptor like 2	protein-coding
	chr1	235105616	235105621	Intergenic	Intergenic	LOC101927851	uncharacterized LOC101927851	ncRNA
	chr12	122017280	122017285	intron (NM_032590, intron 1 of 22)	CpG-5908	KDM2B	lysine demethylase 2B	protein-coding
	chr5	5140730	5140735	promoter-TSS (NR_109915)	promoter-TSS (NR_109915)	ADAMTS16	ADAM metallopeptidase with thrombospondin type 1 motif 16	protein-coding
	chr1	23037446	23037451	5' UTR (NM_001309192, exon 1 of 14)	5' UTR (NM_001309192, exon 1 of 14)	EPHB2	EPH receptor B2	protein-coding
	chr12	33591777	33591782	intron (NM_198992, intron 1 of 6)	CpG	SYT10	synaptotagmin 10	protein-coding
	chr1	63154259	63154264	promoter-TSS (NM_033407)	promoter-TSS (NM_033407)	DOCK7	dedicator of cytokinesis 7	protein-coding
	chr3	125635921	125635926	intron (NR_024251, intron 1 of 4)	CpG-18848	FAM86JP	family with sequence similarity 86, member A pseudogene	pseudo
	chr16	58165884	58165889	Intergenic	AluSx3|SINE|Alu	CFAP20	cilia and flagella associated protein 20	protein-coding
	chr3	185216667	185216672	exon (NM_080652, exon 1 of 5)	exon (NM_080652, exon 1 of 5)	TMEM41A	transmembrane protein 41A	protein-coding
	chr19	45578982	45578987	promoter-TSS (NM_001319055)	promoter-TSS (NM_001319055)	GEMIN7	gem nuclear organelle associated protein 7	protein-coding
	chr19	18107762	18107767	intron (NM_002248, intron 10 of 10)	intron (NM_002248, intron 10 of 10)	ARRDC2	arrestin domain containing 2	protein-coding
	chr11	71318546	71318551	Intergenic	CpG	KRTAP5-11	keratin associated protein 5-11	protein-coding
	chr11	17373222	17373227	promoter-TSS (NM_001202439)	promoter-TSS (NM_001202439)	NCR3LG1	natural killer cell cytotoxicity receptor 3 ligand 1	protein-coding
	chr7	73400880	73400885	Intergenic	Intergenic	ELN	elastin	protein-coding
	chr19	40162642	40162647	Intergenic	HUERS-P3-int|LTR|ERV1	LGALS17A	galectin 14 pseudogene	pseudo
	chr2	122867750	122867755	Intergenic	Intergenic	TSN	translin	protein-coding
	chr8	144451935	144451940	intron (NM_052924, intron 1 of 14)	intron (NM_052924, intron 1 of 14)	RHPN1	rhophilin Rho GTPase binding protein 1	protein-coding
	chr3	169565631	169565636	intron (NM_001277127, intron 8 of 8)	intron (NM_001277127, intron 8 of 8)	LRRC31	leucine rich repeat containing 31	protein-coding
	chr20	35724343	35724348	promoter-TSS (NM_002895)	promoter-TSS (NM_002895)	RBL1	RB transcriptional corepressor like 1	protein-coding
	chr1	55015075	55015080	intron (NM_147161, intron 1 of 15)	L2b|LINE|L2	ACOT11	acyl-CoA thioesterase 11	protein-coding
	chr7	155369091	155369096	Intergenic	Intergenic	CNPY1	canopy FGF signaling regulator 1	protein-coding
	chr16	50503754	50503759	Intergenic	Intergenic	LINC02178	long intergenic non-protein coding RNA 2178	ncRNA
	chr9	135116938	135116943	intron (NM_032536, intron 7 of 7)	CpG-27197	NTNG2	netrin G2	protein-coding
	chr4	1779987	1779992	Intergenic	Intergenic	FGFR3	fibroblast growth factor receptor 3	protein-coding
	chr8	140642839	140642844	intron (NM_001282534, intron 1 of 1)	intron (NM_001282534, intron 1 of 1)	KCNK9	potassium two pore domain channel subfamily K member 9	protein-coding
	chr15	22011146	22011151	Intergenic	Intergenic	CXADRP2	CXADR pseudogene 2	pseudo
	chr16	19126392	19126397	non-coding (NR_028028, exon 2 of 2)	non-coding (NR_028028, exon 2 of 2)	ITPRIPL2	ITPRIP like 2	protein-coding
	chr22	25049196	25049201	non-coding (NR_024494, exon 7 of 7)	non-coding (NR_024494, exon 7 of 7)	POM121L10P	POM121 transmembrane nucleoporin like 10, pseudogene	pseudo
	chr20	61370039	61370044	intron (NM_002531, intron 1 of 3)	intron (NM_002531, intron 1 of 3)	NTSR1	neurotensin receptor 1	protein-coding
	chr11	77531472	77531477	promoter-TSS (NM_001316960)	promoter-TSS (NM_001316960)	RSF1	remodeling and spacing factor 1	protein-coding
	chr19	39797837	39797842	3' UTR (NM_020862, exon 2 of 2)	3' UTR (NM_020862, exon 2 of 2)	LRFN1	leucine rich repeat and fibronectin type III domain containing 1	protein-coding
	chr3	48443866	48443871	Intergenic	Intergenic	PLXNB1	plexin B1	protein-coding
	chr3	183146502	183146507	promoter-TSS (NM_015078)	promoter-TSS (NM_015078)	MCF2L2	MCF.2 cell line derived transforming sequence-like 2	protein-coding
	chr17	78388799	78388804	promoter-TSS (NM_001164638)	promoter-TSS (NM_001164638)	ENDOV	endonuclease V	protein-coding
	chr20	60341079	60341084	intron (NM_001252339, intron 2 of 14)	intron (NM_001252339, intron 2 of 14)	LOC100128310	uncharacterized LOC100128310	ncRNA
	chr20	62027212	62027217	Intergenic	Intergenic	CHRNA4	cholinergic receptor nicotinic alpha 4 subunit	protein-coding
	chr13	108519798	108519803	promoter-TSS (NM_001080396)	promoter-TSS (NM_001080396)	FAM155A	family with sequence similarity 155 member A	protein-coding
	chr2	121324327	121324332	Intergenic	Intergenic	LINC01101	long intergenic non-protein coding RNA 1101	ncRNA
	chr19	267364	267369	Intergenic	CpG	PLPP2	phospholipid phosphatase 2	protein-coding
	chr14	102227545	102227550	promoter-TSS (NM_001161725)	promoter-TSS (NM_001161725)	PPP2R5C	protein phosphatase 2 regulatory subunit B'gamma	protein-coding
	chr8	20219177	20219182	Intergenic	Intergenic	LZTS1	leucine zipper tumor suppressor 1	protein-coding
	chr8	145203298	145203303	promoter-TSS (NM_001288814)	promoter-TSS (NM_001288814)	MROH1	maestro heat like repeat family member 1	protein-coding
	chr17	81087848	81087853	Intergenic	Intergenic	METRNL	meteorin like, glial cell differentiation regulator	protein-coding
	chr16	88506450	88506455	3' UTR (NM_001367624, exon 1 of 1)	3' UTR (NM_001367624, exon 1 of 1)	ZNF469	zinc finger protein 469	protein-coding
	chr2	65520139	65520144	Intergenic	Intergenic	ACTR2	actin related protein 2	protein-coding
	chr11	65222549	65222554	promoter-TSS (NR_160548)	promoter-TSS (NR_160548)	LOC101927789	FAU, ubiquitin like and ribosomal protein S30 fusion pseudogene	pseudo
	chr1	158929205	158929210	intron (NM_198930, intron 7 of 7)	LTR22C|LTR|ERVK	PYHIN1	pyrin and HIN domain family member 1	protein-coding
	chr20	19256053	19256058	intron (NR_024564, intron 2 of 7)	intron (NR_024564, intron 2 of 7)	LOC100130264	uncharacterized LOC100130264	ncRNA
	chr22	38795155	38795160	promoter-TSS (NM_001289912)	promoter-TSS (NM_001289912)	TPTEP2	TPTE pseudogene 2	pseudo
	chr16	85674046	85674051	intron (NM_014615, intron 2 of 15)	intron (NM_014615, intron 2 of 15)	GSE1	Gse1 coiled-coil protein	protein-coding
	chr2	60776743	60776748	intron (NM_022893, intron 1 of 3)	CpG	BCL11A	BAF chromatin remodeling complex subunit BCL11A	protein-coding
	chr12	34444808	34444813	Intergenic	GSATX|Satellite|centr	ALG10	ALG10 alpha-1,2-glucosyltransferase	protein-coding
	chr9	36166202	36166207	Intergenic	CpG	CCIN	calicin	protein-coding
	chr7	573048	573053	Intergenic	Intergenic	HRAT92	heart tissue-associated transcript 92	ncRNA
	chr3	186648719	186648724	intron (NM_173216, intron 1 of 7)	CpG	ST6GAL1	ST6 beta-galactoside alpha-2,6-sialyltransferase 1	protein-coding
	chr16	81643843	81643848	intron (NM_030629, intron 2 of 20)	intron (NM_030629, intron 2 of 20)	MIR6504	microRNA 6504	ncRNA
	chr17	1546381	1546386	intron (NM_003693, intron 4 of 10)	C-rich|Low_complexity|Low_complexity	SCARF1	scavenger receptor class F member 1	protein-coding
	chr17	81087776	81087781	Intergenic	Intergenic	METRNL	meteorin like, glial cell differentiation regulator	protein-coding
	chr8	77593274	77593279	promoter-TSS (NM_024721)	promoter-TSS (NM_024721)	ZFHX4	zinc finger homeobox 4	protein-coding
	chr11	1965137	1965142	Intergenic	L1MC1|LINE|L1	MRPL23	mitochondrial ribosomal protein L23	protein-coding
	chr1	33438788	33438793	Intergenic	CpG	RNF19B	ring finger protein 19B	protein-coding
	chr7	2842590	2842595	intron (NM_007353, intron 1 of 3)	intron (NM_007353, intron 1 of 3)	GNA12	G protein subunit alpha 12	protein-coding
	chr12	114843131	114843136	intron (NM_000192, intron 1 of 8)	CpG	TBX5	T-box transcription factor 5	protein-coding
	chr9	43398690	43398695	Intergenic	L1P4a|LINE|L1	FAM74A7	family with sequence similarity 74 member A7	ncRNA
	chr2	2712523	2712528	Intergenic	MIRc|SINE|MIR	MYT1L	myelin transcription factor 1 like	protein-coding
	chr15	69167794	69167799	Intergenic	Intergenic	ANP32A	acidic nuclear phosphoprotein 32 family member A	protein-coding
	chr1	226926398	226926403	intron (NM_002221, intron 1 of 7)	CpG	ITPKB	inositol-trisphosphate 3-kinase B	protein-coding
	chr2	18625294	18625299	Intergenic	MER74B|LTR|ERVL	RDH14	retinol dehydrogenase 14	protein-coding
	chr16	29263024	29263029	Intergenic	CpG	SNX29P2	sorting nexin 29 pseudogene 2	pseudo
	chr9	116353487	116353492	intron (NM_001282922, intron 3 of 7)	intron (NM_001282922, intron 3 of 7)	RGS3	regulator of G protein signaling 3	protein-coding
	chr20	1784480	1784485	Intergenic	CpG	LOC100289473	cytoskeleton associated protein 2-like pseudogene	pseudo
	chr7	143059519	143059524	promoter-TSS (NM_001371249)	promoter-TSS (NM_001371249)
	chr12	14720680	14720685	promoter-TSS (NR_120465)	promoter-TSS (NR_120465)	PLBD1-AS1	PLBD1 antisense RNA 1	ncRNA
	chr1	36039384	36039389	intron (NM_178548, intron 1 of 6)	CpG	TFAP2E	transcription factor AP-2 epsilon	protein-coding
	chr2	232742716	232742721	Intergenic	Intergenic	MIR1471	microRNA 1471	ncRNA
	chr20	13202530	13202535	exon (NM_080826, exon 1 of 6)	exon (NM_080826, exon 1 of 6)	ISM1	isthmin 1	protein-coding
	chr18	77672656	77672661	intron (NM_001146343, intron 3 of 3)	L1MB7|LINE|L1	SLC66A2	solute carrier family 66 member 2	protein-coding
	chr16	75922039	75922044	Intergenic	L1ME2|LINE|L1	CPHXL	cytoplasmic polyadenylated homeobox like	protein-coding
	chr7	100231312	100231317	promoter-TSS (NM_001206855)	promoter-TSS (NM_001206855)	TFR2	transferrin receptor 2	protein-coding
	chr11	111606228	111606233	intron (NM_181699, intron 15 of 15)	intron (NM_181699, intron 15 of 15)	PPP2R1B	protein phosphatase 2 scaffold subunit Abeta	protein-coding
	chr4	57458957	57458962	intron (NM_001256475, intron 6 of 8)	CpG	THEGL	theg spermatid protein like	protein-coding
	chr5	145214824	145214829	promoter-TSS (NM_205846)	promoter-TSS (NM_205846)	PRELID2	PRELI domain containing 2	protein-coding
	chr7	138916588	138916593	exon (NM_173569, exon 1 of 18)	exon (NM_173569, exon 1 of 18)	UBN2	ubinuclein 2	protein-coding
	chr17	75072812	75072817	Intergenic	Intergenic	SNHG20	small nucleolar RNA host gene 20	ncRNA
	chr22	19165659	19165664	non-coding (NR_046298, exon 2 of 8)	non-coding (NR_046298, exon 2 of 8)	SLC25A1	solute carrier family 25 member 1	protein-coding
	chr4	75859818	75859823	intron (NM_015393, intron 1 of 3)	CpG	PARM1	prostate androgen-regulated mucin-like protein 1	protein-coding
	chr17	79004767	79004772	non-coding (NR_026857, exon 2 of 2)	non-coding (NR_026857, exon 2 of 2)	BAIAP2-DT	BAIAP2 divergent transcript	ncRNA
	chr4	6784045	6784050	promoter-TSS (NM_014743)	promoter-TSS (NM_014743)	KIAA0232	KIAA0232	protein-coding
	chr11	64410466	64410471	5' UTR (NM_138734, exon 1 of 7)	5' UTR (NM_138734, exon 1 of 7)	NRXN2	neurexin 2	protein-coding
	chr21	46677920	46677925	intron (NR_135279, intron 2 of 2)	CpG	LINC00334	long intergenic non-protein coding RNA 334	ncRNA
	chr20	4014599	4014604	Intergenic	SVA_E|Other|Other	RNF24	ring finger protein 24	protein-coding
	chr11	17756988	17756993	promoter-TSS (NM_001112741)	promoter-TSS (NM_001112741)	KCNC1	potassium voltage-gated channel subfamily C member 1	protein-coding
	chr7	73814891	73814896	intron (NM_003388, intron 15 of 16)	intron (NM_003388, intron 15 of 16)	GTF2IRD1	GTF2I repeat domain containing 1	protein-coding
	chr16	5916059	5916064	Intergenic	AluSq2|SINE|Alu	RBFOX1	RNA binding fox-1 homolog 1	protein-coding
	chr17	65361024	65361029	intron (NM_001316341, intron 1 of 12)	AluSq2|SINE|Alu	PSMD12	proteasome 26S subunit, non-ATPase 12	protein-coding
	chr11	3014168	3014173	promoter-TSS (NM_005969)	promoter-TSS (NM_005969)	NAP1L4	nucleosome assembly protein 1 like 4	protein-coding
	chr16	89127724	89127729	Intergenic	CpG	ACSF3	acyl-CoA synthetase family member 3	protein-coding
	chr16	90067021	90067026	non-coding (NR_003228, exon 13 of 13)	non-coding (NR_003228, exon 13 of 13)	DBNDD1	dysbindin domain containing 1	protein-coding
	chr1	12600462	12600467	Intergenic	CpG	SNORA59B	small nucleolar RNA, H/ACA box 59B	snoRNA
	chr9	35907391	35907396	TTS (NM_001039792)	TTS (NM_001039792)	HRCT1	histidine rich carboxyl terminus 1	protein-coding
	chr22	24820801	24820806	intron (NM_001278500, intron 1 of 2)	CpG	ADORA2A	adenosine A2a receptor	protein-coding
	chr10	133229508	133229513	Intergenic	Intergenic	TCERG1L	transcription elongation regulator 1 like	protein-coding
	chr3	184280512	184280517	intron (NM_004443, intron 1 of 15)	CpG	EPHB3	EPH receptor B3	protein-coding
	chr9	137616582	137616587	intron (NM_001278074, intron 4 of 65)	intron (NM_001278074, intron 4 of 65)	COL5A1-AS1	COL5A1 antisense RNA 1	ncRNA
	chr7	100943454	100943459	intron (NR_146480, intron 1 of 1)	L1M2|LINE|L1	LNCPRESS1	lncRNA p53 regulated and ESC associated 1	ncRNA
	chr11	1455420	1455425	intron (NM_001256630, intron 1 of 19)	intron (NM_001256630, intron 1 of 19)	BRSK2	BR serine/threonine kinase 2	protein-coding
	chr1	17770507	17770512	Intergenic	AluJb|SINE|Alu	RCC2	regulator of chromosome condensation 2	protein-coding
	chr20	58659195	58659200	Intergenic	Intergenic	LOC729296	uncharacterized LOC729296	ncRNA
	chr5	1194081	1194086	Intergenic	Intergenic	SLC6A19	solute carrier family 6 member 19	protein-coding
	chr19	39110061	39110066	intron (NM_001300992, intron 1 of 6)	intron (NM_001300992, intron 1 of 6)	EIF3K	eukaryotic translation initiation factor 3 subunit K	protein-coding
	chr20	60449926	60449931	intron (NM_001252339, intron 6 of 14)	intron (NM_001252339, intron 6 of 14)	MIR1257	microRNA 1257	ncRNA
	chr20	62687143	62687148	Intergenic	Intergenic	TCEA2	transcription elongation factor A2	protein-coding
	chr7	156904096	156904101	Intergenic	LTR1D|LTR|ERV1	UBE3C	ubiquitin protein ligase E3C	protein-coding
	chr1	120611916	120611921	intron (NM_024408, intron 1 of 33)	CpG	NOTCH2NLR	notch 2 N-terminal like R	pseudo
	chr22	37709361	37709366	intron (NM_013385, intron 12 of 12)	intron (NM_013385, intron 12 of 12)	CYTH4	cytohesin 4	protein-coding
	chr8	54765386	54765391	intron (NM_001286674, intron 1 of 2)	intron (NM_001286674, intron 1 of 2)	RGS20	regulator of G protein signaling 20	protein-coding
	chr7	8473650	8473655	5' UTR (NM_152745, exon 1 of 3)	5' UTR (NM_152745, exon 1 of 3)	NXPH1	neurexophilin 1	protein-coding
	chr7	105706750	105706755	Intergenic	Intergenic	SYPL1	synaptophysin like 1	protein-coding
	chr2	25265589	25265594	intron (NM_001319099, intron 1 of 22)	CpG	EFR3B	EFR3 homolog B	protein-coding
	chr16	67995812	67995817	intron (NM_001145962, intron 1 of 22)	intron (NM_001145962, intron 1 of 22)	SLC12A4	solute carrier family 12 member 4	protein-coding
	chr12	103889726	103889731	promoter-TSS (NM_001278419)	promoter-TSS (NM_001278419)	C12orf42	chromosome 12 open reading frame 42	protein-coding
	chr2	95995902	95995907	intron (NM_013434, intron 2 of 8)	intron (NM_013434, intron 2 of 8)	KCNIP3	potassium voltage-gated channel interacting protein 3	protein-coding
	chr4	78048	78053	intron (NR_110527, intron 3 of 4)	AluY|SINE|Alu	ZNF718	zinc finger protein 718	protein-coding
	chr19	4053951	4053956	intron (NM_001317990, intron 2 of 2)	CpG	ZBTB7A	zinc finger and BTB domain containing 7A	protein-coding
	chr16	57933024	57933029	intron (NM_001286130, intron 29 of 32)	intron (NM_001286130, intron 29 of 32)	CNGB1	cyclic nucleotide gated channel beta 1	protein-coding
	chr22	29866419	29866424	Intergenic	CpG	NEFH	neurofilament heavy	protein-coding
	chr1	156405604	156405609	Intergenic	CpG	C1orf61	chromosome 1 open reading frame 61	protein-coding
	chr16	2532822	2532827	intron (NM_001199107, intron 1 of 7)	intron (NM_001199107, intron 1 of 7)	TBC1D24	TBC1 domain family member 24	protein-coding
	chr1	46269426	46269431	5' UTR (NM_015112, exon 1 of 29)	5' UTR (NM_015112, exon 1 of 29)	MAST2	microtubule associated serine/threonine kinase 2	protein-coding
	chr3	48228674	48228679	intron (NM_201567, intron 1 of 13)	intron (NM_201567, intron 1 of 13)	CDC25A	cell division cycle 25A	protein-coding
	chr7	48130196	48130201	intron (NM_001287429, intron 2 of 5)	intron (NM_001287429, intron 2 of 5)	UPP1	uridine phosphorylase 1	protein-coding
	chr3	186583246	186583251	Intergenic	SVA_E|Other|Other	ADIPOQ-AS1	ADIPOQ antisense RNA 1	ncRNA
	chr10	99093463	99093468	3' UTR (NM_012083, exon 1 of 1)	3' UTR (NM_012083, exon 1 of 1)	FRAT2	FRAT regulator of WNT signaling pathway 2	protein-coding
	chr19	11038474	11038479	exon (NM_001321440, exon 3 of 9)	exon (NM_001321440, exon 3 of 9)	YIPF2	Yip1 domain family member 2	protein-coding
	chr1	234744580	234744585	exon (NM_182972, exon 1 of 2)	exon (NM_182972, exon 1 of 2)	IRF2BP2	interferon regulatory factor 2 binding protein 2	protein-coding
	chr19	1446407	1446412	Intergenic	CpG	APC2	APC regulator of WNT signaling pathway 2	protein-coding
	chr19	31835492	31835497	intron (NR_138034, intron 1 of 1)	(CCTG)n|Simple_repeat|Simple_repeat	TSHZ3	teashirt zinc finger homeobox 3	protein-coding
	chr16	1532484	1532489	Intergenic	Intergenic	PTX4	pentraxin 4	protein-coding
	chr2	73144169	73144174	promoter-TSS (NM_004097)	promoter-TSS (NM_004097)	EMX1	empty spiracles homeobox 1	protein-coding
	chr2	235904416	235904421	intron (NM_001371304, intron 2 of 5)	intron (NM_001371304, intron 2 of 5)
	chr1	153651883	153651888	exon (NM_000906, exon 1 of 22)	exon (NM_000906, exon 1 of 22)	NPR1	natriuretic peptide receptor 1	protein-coding
	chr11	3144754	3144759	intron (NM_145638, intron 3 of 20)	MER58B|DNA|hAT-Charlie	OSBPL5	oxysterol binding protein like 5	protein-coding
	chr19	57333109	57333114	exon (NM_001369724, exon 9 of 12)	exon (NM_001369724, exon 9 of 12)	PEG3-AS1	PEG3 antisense RNA 1	ncRNA
	chr12	121079055	121079060	exon (NM_001033677, exon 1 of 6)	exon (NM_001033677, exon 1 of 6)	CABP1	calcium binding protein 1	protein-coding
	chr12	49735915	49735920	Intergenic	CpG	DNAJC22	DnaJ heat shock protein family (Hsp40) member C22	protein-coding
	chr1	32042914	32042919	promoter-TSS (NM_001204415)	promoter-TSS (NM_001204415)	TINAGL1	tubulointerstitial nephritis antigen like 1	protein-coding
	chr17	80968516	80968521	intron (NR_135465, intron 5 of 13)	intron (NR_135465, intron 5 of 13)	B3GNTL1	UDP-GlcNAc:betaGal beta-1,3-N-acetylglucosaminyltransferase like 1	protein-coding
	chr19	1885192	1885197	intron (NM_001130111, intron 1 of 4)	CpG	ABHD17A	abhydrolase domain containing 17A	protein-coding
	chr16	2022330	2022335	intron (NM_006453, intron 1 of 21)	CpG	TBL3	transducin beta like 3	protein-coding
	chr20	3026851	3026856	TTS (NM_001310220)	TTS (NM_001310220)	MRPS26	mitochondrial ribosomal protein S26	protein-coding
	chr1	53992132	53992137	intron (NM_147193, intron 4 of 9)	intron (NM_147193, intron 4 of 9)	DMRTB1	DMRT like family B with proline rich C-terminal 1	protein-coding
	chr22	22611466	22611471	Intergenic	Intergenic	VPREB1	V-set pre-B cell surrogate light chain 1	protein-coding
	chr8	143111353	143111358	Intergenic	Intergenic	MIR4539	microRNA 4539	ncRNA
	chr8	145743718	145743723	promoter-TSS (NM_004260)	promoter-TSS (NM_004260)	LRRC14	leucine rich repeat containing 14	protein-coding
	chr19	36410920	36410925	Intergenic	L1ME3B|LINE|L1	TYROBP	TYRO protein tyrosine kinase binding protein	protein-coding
	chr1	3728054	3728059	TTS (NM_014704)	TTS (NM_014704)	LRRC47	leucine rich repeat containing 47	protein-coding
	chr12	122396652	122396657	intron (NM_001178003, intron 12 of 17)	L2a|LINE|L2	WDR66	WD repeat domain 66	protein-coding
	chr1	1243207	1243212	promoter-TSS (NM_001346116)	promoter-TSS (NM_001346116)	ACAP3	ArfGAP with coiled-coil, ankyrin repeat and PH domains 3	protein-coding
	chr10	95326866	95326871	exon (NM_181745, exon 1 of 4)	exon (NM_181745, exon 1 of 4)	FFAR4	free fatty acid receptor 4	protein-coding
	chr22	51158653	51158658	exon (NM_033517, exon 21 of 22)	exon (NM_033517, exon 21 of 22)	LOC105373100	uncharacterized LOC105373100	ncRNA
	chr7	73601944	73601949	exon (NM_022170, exon 2 of 7)	exon (NM_022170, exon 2 of 7)	MIR590	microRNA 590	ncRNA
	chr4	1796981	1796986	intron (NR_148971, intron 2 of 18)	CpG-19477	FGFR3	fibroblast growth factor receptor 3	protein-coding
	chr17	39791258	39791263	intron (NR_033415, intron 3 of 10)	intron (NR_033415, intron 3 of 10)	KRT42P	keratin 42 pseudogene	pseudo
	chr9	139378950	139378955	promoter-TSS (NM_001276418)	promoter-TSS (NM_001276418)	SEC16A	SEC16 homolog A, endoplasmic reticulum export factor	protein-coding
	chr12	54142014	54142019	Intergenic	Intergenic	CISTR	chondrogenesis-associated transcript	ncRNA
	chr8	68255954	68255959	promoter-TSS (NM_006421)	promoter-TSS (NM_006421)	ARFGEF1	ADP ribosylation factor guanine nucleotide exchange factor 1	protein-coding
	chr17	30813181	30813186	promoter-TSS (NM_003885)	promoter-TSS (NM_003885)	CDK5R1	cyclin dependent kinase 5 regulatory subunit 1	protein-coding
	chr17	79868704	79868709	intron (NM_001184917, intron 1 of 13)	CpG	PCYT2	phosphate cytidylyltransferase 2, ethanolamine	protein-coding
	chr3	128445514	128445519	intron (NM_004637, intron 1 of 5)	CpG	RAB7A	RAB7A, member RAS oncogene family	protein-coding
	chr1	107290229	107290234	Intergenic	MER1B|DNA|hAT-Charlie	LINC01661	long intergenic non-protein coding RNA 1661	ncRNA
	chr14	105439736	105439741	intron (NM_138420, intron 1 of 6)	intron (NM_138420, intron 1 of 6)	AHNAK2	AHNAK nucleoprotein 2	protein-coding
	chr1	1509580	1509585	intron (NM_014188, intron 1 of 4)	CpG	SSU72	SSU72 homolog, RNA polymerase II CTD phosphatase	protein-coding
	chr19	45682500	45682505	intron (NM_212550, intron 1 of 1)	CpG	BLOC1S3	biogenesis of lysosomal organelles complex 1 subunit 3	protein-coding
	chr17	74667187	74667192	promoter-TSS (NR_130916)	promoter-TSS (NR_130916)	LOC105274304	uncharacterized LOC105274304	ncRNA
	chr1	110612961	110612966	exon (NM_006492, exon 1 of 4)	exon (NM_006492, exon 1 of 4)	ALX3	ALX homeobox 3	protein-coding
	chr10	132318256	132318261	Intergenic	Intergenic	GLRX3	glutaredoxin 3	protein-coding
	chr19	13884713	13884718	promoter-TSS (NM_014047)	promoter-TSS (NM_014047)	C19orf53	chromosome 19 open reading frame 53	protein-coding
	chr4	74178056	74178061	Intergenic	AluY|SINE|Alu	ANKRD17	ankyrin repeat domain 17	protein-coding
	chr12	114116317	114116322	Intergenic	L2a|LINE|L2	LINC01234	long intergenic non-protein coding RNA 1234	ncRNA
	chr8	96420502	96420507	intron (NR_038209, intron 2 of 3)	intron (NR_038209, intron 2 of 3)	C8orf37	chromosome 8 open reading frame 37	protein-coding
	chr1	203087014	203087019	Intergenic	Intergenic	ADORA1	adenosine A1 receptor	protein-coding
	chr19	57404487	57404492	Intergenic	AluSx1|SINE|Alu	MIMT1	MER1 repeat containing imprinted transcript 1	ncRNA
	chr19	1757586	1757591	intron (NM_001080488, intron 1 of 1)	CpG	ONECUT3	one cut homeobox 3	protein-coding
	chr1	96948322	96948327	Intergenic	Intergenic	LINC01787	long intergenic non-protein coding RNA 1787	ncRNA
	chr7	150945639	150945644	exon (NM_001003801, exon 1 of 13)	exon (NM_001003801, exon 1 of 13)	SMARCD3	SWI/SNF related, matrix associated, actin dependent regulator of chromatin, subfamily d, member 3	protein-coding
	chr12	122277348	122277353	TTS (NM_002150)	TTS (NM_002150)	HPD	4-hydroxyphenylpyruvate dioxygenase	protein-coding
	chr18	8915338	8915343	Intergenic	Harlequin-int|LTR|ERV1	NDUFV2	NADH:ubiquinone oxidoreductase core subunit V2	protein-coding
	chr1	226112455	226112460	promoter-TSS (NM_001271681)	promoter-TSS (NM_001271681)	PYCR2	pyrroline-5-carboxylate reductase 2	protein-coding
	chr16	2028888	2028893	TTS (NM_001267721)	TTS (NM_001267721)	NOXO1	NADPH oxidase organizer 1	protein-coding
	chr8	59757724	59757729	intron (NM_014729, intron 4 of 8)	intron (NM_014729, intron 4 of 8)	NSMAF	neutral sphingomyelinase activation associated factor	protein-coding
	chr1	2496604	2496609	3' UTR (NM_003820, exon 8 of 8)	3' UTR (NM_003820, exon 8 of 8)	LOC100996583	uncharacterized LOC100996583	ncRNA
	chr2	130500131	130500136	Intergenic	Intergenic	LINC02572	long intergenic non-protein coding RNA 2572	ncRNA
	chr1	42631402	42631407	promoter-TSS (NM_033553)	promoter-TSS (NM_033553)	GUCA2A	guanylate cyclase activator 2A	protein-coding
	chr19	39087278	39087283	intron (NM_001042600, intron 25 of 30)	CpG	LOC105372397	uncharacterized LOC105372397	ncRNA
	chr17	47090862	47090867	intron (NM_006546, intron 2 of 14)	intron (NM_006546, intron 2 of 14)	IGF2BP1	insulin like growth factor 2 mRNA binding protein 1	protein-coding
	chr7	158168771	158168776	intron (NM_130842, intron 1 of 21)	LTR1B|LTR|ERV1	MIR595	microRNA 595	ncRNA
	chr7	150896410	150896415	intron (NM_001304419, intron 5 of 18)	intron (NM_001304419, intron 5 of 18)	IQCA1L	IQ motif containing with AAA domain 1 like	protein-coding
	chr7	153032446	153032451	Intergenic	L1PA4|LINE|L1	LINC01287	long intergenic non-protein coding RNA 1287	ncRNA
	chr15	77224235	77224240	exon (NM_002902, exon 1 of 7)	exon (NM_002902, exon 1 of 7)	RCN2	reticulocalbin 2	protein-coding
	chr9	137135799	137135804	Intergenic	L1ME3|LINE|L1	LINC02247	long intergenic non-protein coding RNA 2247	ncRNA
	chr16	3185308	3185313	promoter-TSS (NR_110900)	promoter-TSS (NR_110900)	ZNF213	zinc finger protein 213	protein-coding
	chr2	241045901	241045906	Intergenic	Intergenic	COPS9	COP9 signalosome subunit 9	protein-coding
	chr4	6987982	6987987	promoter-TSS (NM_001113363)	promoter-TSS (NM_001113363)	TBC1D14	TBC1 domain family member 14	protein-coding
	chr9	139379329	139379334	exon (NM_152571, exon 1 of 1)	exon (NM_152571, exon 1 of 1)	SEC16A	SEC16 homolog A, endoplasmic reticulum export factor	protein-coding
	chr9	90299615	90299620	intron (NM_001288729, intron 20 of 25)	intron (NM_001288729, intron 20 of 25)	CTSL	cathepsin L	protein-coding
	chr2	85497190	85497195	intron (NM_031283, intron 3 of 11)	intron (NM_031283, intron 3 of 11)	LOC102724579	uncharacterized LOC102724579	ncRNA
	chr2	4813881	4813886	Intergenic	Intergenic	LINC01249	long intergenic non-protein coding RNA 1249	ncRNA
	chr17	40075833	40075838	promoter-TSS (NM_001303274)	promoter-TSS (NM_001303274)	ACLY	ATP citrate lyase	protein-coding
	chr5	115697065	115697070	Intergenic	Intergenic	LOC101927190	uncharacterized LOC101927190	ncRNA
	chr4	184580621	184580626	promoter-TSS (NM_001307922)	promoter-TSS (NM_001307922)	TRAPPC11	trafficking protein particle complex 11	protein-coding
	chr3	193534590	193534595	Intergenic	MER5B|DNA|hAT-Charlie	LINC02038	long intergenic non-protein coding RNA 2038	ncRNA
	chr19	14045161	14045166	exon (NM_024825, exon 6 of 8)	exon (NM_024825, exon 6 of 8)	PODNL1	podocan like 1	protein-coding
	chr12	34441147	34441152	Intergenic	GSATX|Satellite|centr	ALG10	ALG10 alpha-1,2-glucosyltransferase	protein-coding
	chr17	8731414	8731419	intron (NR_110865, intron 11 of 19)	intron (NR_110865, intron 11 of 19)	MFSD6L	major facilitator superfamily domain containing 6 like	protein-coding
	chr17	80251832	80251837	Intergenic	AluSx1|SINE|Alu	LINC01970	long intergenic non-protein coding RNA 1970	ncRNA
	chr7	2595588	2595593	promoter-TSS (NM_001350627)	promoter-TSS (NM_001350627)	BRAT1	BRCA1 associated ATM activator 1	protein-coding
	chr13	78995171	78995176	intron (NR_047001, intron 3 of 5)	intron (NR_047001, intron 3 of 5)	LOC780529	uncharacterized LOC780529	ncRNA
	chr5	662613	662618	3' UTR (NM_007030, exon 4 of 4)	3' UTR (NM_007030, exon 4 of 4)	TPPP	tubulin polymerization promoting protein	protein-coding
	chr1	27960810	27960815	intron (NM_005248, intron 1 of 12)	CpG	FGR	FGR proto-oncogene, Src family tyrosine kinase	protein-coding
	chr5	112197998	112198003	intron (NM_001204196, intron 1 of 3)	MER51A|LTR|ERV1	SRP19	signal recognition particle 19	protein-coding
	chr4	37687482	37687487	intron (NM_001085400, intron 1 of 6)	CpG	RELL1	RELT like 1	protein-coding
	chr2	173330283	173330288	exon (NM_000210, exon 2 of 26)	exon (NM_000210, exon 2 of 26)	ITGA6-AS1	ITGA6 antisense RNA 1	ncRNA
	chr2	97427108	97427113	exon (NM_020184, exon 1 of 7)	exon (NM_020184, exon 1 of 7)	CNNM4	cyclin and CBS domain divalent metal cation transport mediator 4	protein-coding
	chr2	88926432	88926437	promoter-TSS (NR_135540)	promoter-TSS (NR_135540)	EIF2AK3	eukaryotic translation initiation factor 2 alpha kinase 3	protein-coding
	chr15	29980482	29980487	Intergenic	Intergenic	LOC100130111	uncharacterized LOC100130111	ncRNA
	chr10	130671878	130671883	Intergenic	Intergenic	LINC02667	long intergenic non-protein coding RNA 2667	ncRNA
	chr13	32984454	32984459	intron (NM_001353635, intron 1 of 3)	MLT1H1|LTR|ERVL-MaLR	N4BP2L1	NEDD4 binding protein 2 like 1	protein-coding
	chr15	83349414	83349419	exon (NM_001278512, exon 8 of 27)	exon (NM_001278512, exon 8 of 27)	AP3B2	adaptor related protein complex 3 subunit beta 2	protein-coding
	chr7	2972389	2972394	intron (NM_001324281, intron 11 of 25)	intron (NM_001324281, intron 11 of 25)	GNA12	G protein subunit alpha 12	protein-coding
	chr2	73393283	73393288	Intergenic	Intergenic	NOTO	notochord homeobox	protein-coding
	chr2	131513693	131513698	promoter-TSS (NM_001105195)	promoter-TSS (NM_001105195)	AMER3	APC membrane recruitment protein 3	protein-coding
	chr12	126592403	126592408	Intergenic	LTR22B|LTR|ERVK	LINC02359	long intergenic non-protein coding RNA 2359	ncRNA
	chr20	62496920	62496925	intron (NM_001243892, intron 1 of 5)	CpG	TPD52L2	TPD52 like 2	protein-coding
	chr1	202004527	202004532	Intergenic	AluSx1|SINE|Alu	ELF3	E74 like ETS transcription factor 3	protein-coding
	chr16	89086223	89086228	Intergenic	Intergenic	CBFA2T3	CBFA2/RUNX1 partner transcriptional co-repressor 3	protein-coding
	chr10	2254499	2254504	Intergenic	Intergenic	LINC00701	long intergenic non-protein coding RNA 701	ncRNA
	chr17	79981511	79981516	promoter-TSS (NM_001271006)	promoter-TSS (NM_001271006)	LRRC45	leucine rich repeat containing 45	protein-coding
	chr19	2291869	2291874	intron (NM_001101391, intron 1 of 1)	CpG	PEAK3	PEAK family member 3	protein-coding
	chr20	60982574	60982579	promoter-TSS (NM_031215)	promoter-TSS (NM_031215)	CABLES2	Cdk5 and Abl enzyme substrate 2	protein-coding
	chr12	121904378	121904383	intron (NM_032590, intron 12 of 22)	intron (NM_032590, intron 12 of 22)	MIR7107	microRNA 7107	ncRNA
	chr9	136226924	136226929	exon (NM_017503, exon 4 of 6)	exon (NM_017503, exon 4 of 6)	SURF2	surfeit 2	protein-coding
	chr19	39056218	39056223	exon (NM_001042723, exon 90 of 105)	exon (NM_001042723, exon 90 of 105)	LOC105372397	uncharacterized LOC105372397	ncRNA
	chr6	134175984	134175989	TTS (NR_027030)	TTS (NR_027030)	LINC01312	long intergenic non-protein coding RNA 1312	ncRNA
	chr5	157630354	157630359	Intergenic	Intergenic	LINC02227	long intergenic non-protein coding RNA 2227	ncRNA
	chr3	128840053	128840058	intron (NM_001204890, intron 11 of 12)	CpG	RAB43	RAB43, member RAS oncogene family	protein-coding
	chr15	90649792	90649797	intron (NR_149130, intron 2 of 2)	AluJb|SINE|Alu	IDH2	isocitrate dehydrogenase (NADP(+)) 2, mitochondrial	protein-coding
	chr17	79866427	79866432	intron (NM_001282203, intron 4 of 12)	intron (NM_001282203, intron 4 of 12)	PCYT2	phosphate cytidylyltransferase 2, ethanolamine	protein-coding
	chr7	140773351	140773356	promoter-TSS (NM_001195278)	promoter-TSS (NM_001195278)	TMEM178B	transmembrane protein 178B	protein-coding
	chr20	983351	983356	promoter-TSS (NM_001040007)	promoter-TSS (NM_001040007)	RSPO4	R-spondin 4	protein-coding
	chr2	27124340	27124345	intron (NM_020134, intron 2 of 12)	intron (NM_020134, intron 2 of 12)	DPYSL5	dihydropyrimidinase like 5	protein-coding
	* Markers were annotated by in-house annotator using UCSC databases (hg19)

## Sheet: Supplementary Table 4A
	Supplementary Table 4A. Top 1,000 markers from SHAP of colorectal cancer model
	Chr	Start	End	Annotation	Detailed Annotation	Gene Name	Gene Description	Gene Type
	chr16	28625336	28625341	intron (NM_177536, intron 2 of 5)	CpG	SULT1A1	sulfotransferase family 1A member 1	protein-coding
	chr1	17026295	17026300	intron (NR_026567, intron 7 of 10)	CpG	MIR3675	microRNA 3675	ncRNA
	chr12	124875574	124875579	intron (NM_001206654, intron 18 of 47)	intron (NM_001206654, intron 18 of 47)	MIR6880	microRNA 6880	ncRNA
	chr14	92042037	92042042	Intergenic	MER51C|LTR|ERV1	PPP4R3A	protein phosphatase 4 regulatory subunit 3A	protein-coding
	chr16	85784754	85784759	promoter-TSS (NM_206967)	promoter-TSS (NM_206967)	C16orf74	chromosome 16 open reading frame 74	protein-coding
	chr11	15095126	15095131	promoter-TSS (NM_000728)	promoter-TSS (NM_000728)	CALCB	calcitonin related polypeptide beta	protein-coding
	chr2	239432326	239432331	intron (NR_037809, intron 2 of 2)	intron (NR_037809, intron 2 of 2)	LINC01107	long intergenic non-protein coding RNA 1107	ncRNA
	chr9	96717449	96717454	promoter-TSS (NR_144455)	promoter-TSS (NR_144455)	BARX1	BARX homeobox 1	protein-coding
	chr6	50692350	50692355	intron (NM_172238, intron 3 of 7)	CpG	TFAP2D	transcription factor AP-2 delta	protein-coding
	chr5	272148	272153	promoter-TSS (NR_104613)	promoter-TSS (NR_104613)	PDCD6	programmed cell death 6	protein-coding
	chr9	19128981	19128986	Intergenic	Intergenic	PLIN2	perilipin 2	protein-coding
	chr11	63535373	63535378	intron (NM_001144936, intron 1 of 4)	intron (NM_001144936, intron 1 of 4)	C11orf95	chromosome 11 open reading frame 95	protein-coding
	chr2	46926717	46926722	intron (NM_144949, intron 1 of 1)	CpG	SOCS5	suppressor of cytokine signaling 5	protein-coding
	chr11	89630080	89630085	Intergenic	CpG	TRIM49D1	tripartite motif containing 49D1	protein-coding
	chr5	70015737	70015742	non-coding (NR_146391, exon 1 of 11).2	non-coding (NR_146391, exon 1 of 11).2	LOC653080	glucuronidase beta pseudogene	pseudo
	chr18	77155756	77155761	promoter-TSS (NM_006162)	promoter-TSS (NM_006162)	NFATC1	nuclear factor of activated T cells 1	protein-coding
	chr7	97840841	97840846	promoter-TSS (NM_177455)	promoter-TSS (NM_177455)	BHLHA15	basic helix-loop-helix family member a15	protein-coding
	chr22	20484049	20484054	intron (NR_136572, intron 3 of 5)	CpG	RIMBP3	RIMS binding protein 3	protein-coding
	chr2	128373698	128373703	intron (NM_001080527, intron 25 of 46)	HERVK3-int|LTR|ERVK	GPR17	G protein-coupled receptor 17	protein-coding
	chr10	42644898	42644903	Intergenic	CpG	LOC441666	zinc finger protein 91 pseudogene	pseudo
	chr4	191005139	191005144	Intergenic	CpG	DBET	D4Z4 binding element transcript	ncRNA
	chr9	132956634	132956639	intron (NM_014286, intron 1 of 7)	intron (NM_014286, intron 1 of 7)	NCS1	neuronal calcium sensor 1	protein-coding
	chr8	12458715	12458720	non-coding (NR_047662, exon 6 of 9)	non-coding (NR_047662, exon 6 of 9)	LOC729732	uncharacterized LOC729732	ncRNA
	chr17	28257623	28257628	promoter-TSS (NM_001282130)	promoter-TSS (NM_001282130)	SSH2	slingshot protein phosphatase 2	protein-coding
	chr6	137244068	137244073	intron (NM_001008783, intron 1 of 1)	CpG-22563	SLC35D3	solute carrier family 35 member D3	protein-coding
	chr4	154387593	154387598	promoter-TSS (NM_015196)	promoter-TSS (NM_015196)	TMEM131L	transmembrane 131 like	protein-coding
	chr6	29759946	29759951	non-coding (NR_002139, exon 1 of 1)	non-coding (NR_002139, exon 1 of 1)	HLA-V	major histocompatibility complex, class I, V (pseudogene)	pseudo
	chr15	32638015	32638020	Intergenic	Intergenic	GOLGA8K	golgin A8 family member K	protein-coding
	chr1	161417866	161417871	Intergenic	CpG	FCGR2A	Fc fragment of IgG receptor IIa	protein-coding
	chr4	4144631	4144636	Intergenic	CpG	OTOP1	otopetrin 1	protein-coding
	chr5	172484242	172484247	intron (NM_001168393, intron 1 of 3)	CpG	CREBRF	CREB3 regulatory factor	protein-coding
	chr4	191010305	191010310	Intergenic	CpG	DBET	D4Z4 binding element transcript	ncRNA
	chr10	48427075	48427080	intron (NM_004962, intron 2 of 2)	intron (NM_004962, intron 2 of 2)	GDF2	growth differentiation factor 2	protein-coding
	chr14	56585837	56585842	intron (NM_021255, intron 1 of 5)	CpG	PELI2	pellino E3 ubiquitin protein ligase family member 2	protein-coding
	chr7	74653342	74653347	non-coding (NR_003580, exon 1 of 24).2	non-coding (NR_003580, exon 1 of 24).2	GTF2IP4	general transcription factor IIi pseudogene 4	pseudo
	chr21	9825442	9825447	promoter-TSS (NR_037421)	promoter-TSS (NR_037421)	MIR3648-1	microRNA 3648-1	ncRNA
	chr12	132854240	132854245	non-coding (NR_024563, exon 3 of 4)	non-coding (NR_024563, exon 3 of 4)	LOC100130238	uncharacterized LOC100130238	ncRNA
	chr17	9549440	9549445	exon (NM_001267576, exon 1 of 15)	exon (NM_001267576, exon 1 of 15)	USP43	ubiquitin specific peptidase 43	protein-coding
	chr7	64583587	64583592	Intergenic	CpG	INTS4P1	integrator complex subunit 4 pseudogene 1	pseudo
	chr8	77590386	77590391	intron (NR_024360, intron 1 of 3)	GC_rich|Low_complexity|Low_complexity	ZFHX4	zinc finger homeobox 4	protein-coding
	chr9	136934366	136934371	Intergenic	AluSq|SINE|Alu	BRD3	bromodomain containing 3	protein-coding
	chr11	2533130	2533135	intron (NM_181798, intron 1 of 15)	intron (NM_181798, intron 1 of 15)	KCNQ1	potassium voltage-gated channel subfamily Q member 1	protein-coding
	chr8	1707949	1707954	Intergenic	Intergenic	LOC101927752	uncharacterized LOC101927752	ncRNA
	chr16	2563770	2563775	promoter-TSS (NM_001198569)	promoter-TSS (NM_001198569)	ATP6V0C	ATPase H+ transporting V0 subunit c	protein-coding
	chr18	14458489	14458494	Intergenic	CpG	CXADRP3	CXADR pseudogene 3	pseudo
	chr1	228779760	228779765	promoter-TSS (NR_023363).9	promoter-TSS (NR_023363).9	RNA5S2	RNA, 5S ribosomal 2	rRNA
	chr1	161440316	161440321	Intergenic	CpG	FCGR2A	Fc fragment of IgG receptor IIa	protein-coding
	chr12	96438551	96438556	Intergenic	Intergenic	LTA4H	leukotriene A4 hydrolase	protein-coding
	chr18	46476439	46476444	promoter-TSS (NM_001190822)	promoter-TSS (NM_001190822)	SMAD7	SMAD family member 7	protein-coding
	chr2	111181288	111181293	non-coding (NR_027142, exon 1 of 3).2	non-coding (NR_027142, exon 1 of 3).2	LOC100288570	glycosylphosphatidylinositol anchor attachment protein 1 homolog (yeast) pseudogene	pseudo
	chr1	17215463	17215468	intron (NR_135058, intron 1 of 1)	CpG	LOC105376805	uncharacterized LOC105376805	ncRNA
	chr1	161432935	161432940	Intergenic	CpG	FCGR2A	Fc fragment of IgG receptor IIa	protein-coding
	chr9	35829383	35829388	promoter-TSS (NM_001012446)	promoter-TSS (NM_001012446)	TMEM8B	transmembrane protein 8B	protein-coding
	chr9	139940300	139940305	intron (NM_015392, intron 1 of 8)	CpG	NPDC1	neural proliferation, differentiation and control 1	protein-coding
	chr1	228194715	228194720	promoter-TSS (NM_033131)	promoter-TSS (NM_033131)	WNT3A	Wnt family member 3A	protein-coding
	chr14	65126038	65126043	Intergenic	LTR12C|LTR|ERV1	PLEKHG3	pleckstrin homology and RhoGEF domain containing G3	protein-coding
	chr16	32360406	32360411	Intergenic	CpG	LOC390705	protein phosphatase 2 regulatory subunit B'', beta pseudogene	pseudo
	chr2	236293430	236293435	Intergenic	CpG	AGAP1	ArfGAP with GTPase domain, ankyrin repeat and PH domain 1	protein-coding
	chr13	112772337	112772342	Intergenic	Intergenic	SOX1-OT	SOX1 overlapping transcript	ncRNA
	chr2	91777609	91777614	Intergenic	CpG	LSP1P4	LSP1 pseudogene 4	pseudo
	chr11	82115168	82115173	promoter-TSS (NR_120571)	promoter-TSS (NR_120571)	MIR4300HG	MIR4300 host gene	ncRNA
	chr17	34510761	34510766	Intergenic	CpG	CCL3L1	C-C motif chemokine ligand 3 like 1	protein-coding
	chr2	242088397	242088402	promoter-TSS (NM_001282414)	promoter-TSS (NM_001282414)	PASK	PAS domain containing serine/threonine kinase	protein-coding
	chr9	67926532	67926537	promoter-TSS (NM_032250)	promoter-TSS (NM_032250)	ANKRD20A1	ankyrin repeat domain 20 family member A1	protein-coding
	chr8	42396492	42396497	promoter-TSS (NM_001135675)	promoter-TSS (NM_001135675)	SLC20A2	solute carrier family 20 member 2	protein-coding
	chr8	101177660	101177665	intron (NM_003114, intron 2 of 18)	intron (NM_003114, intron 2 of 18)	SPAG1	sperm associated antigen 1	protein-coding
	chr6	29855464	29855469	non-coding (NR_001434, exon 1 of 8)	non-coding (NR_001434, exon 1 of 8)	HLA-H	major histocompatibility complex, class I, H (pseudogene)	pseudo
	chr9	115827853	115827858	Intergenic	CpG	ZFP37	ZFP37 zinc finger protein	protein-coding
	chr4	8581731	8581736	promoter-TSS (NM_080819)	promoter-TSS (NM_080819)	GPR78	G protein-coupled receptor 78	protein-coding
	chr19	39260905	39260910	TTS (NM_002307)	TTS (NM_002307)	LGALS7	galectin 7	protein-coding
	chr19	35492129	35492134	intron (NM_001320035, intron 1 of 17)	intron (NM_001320035, intron 1 of 17)	GRAMD1A	GRAM domain containing 1A	protein-coding
	chr17	48912312	48912317	promoter-TSS (NM_175575)	promoter-TSS (NM_175575)	WFIKKN2	WAP, follistatin/kazal, immunoglobulin, kunitz and netrin domain containing 2	protein-coding
	chr1	228748460	228748465	promoter-TSS (NR_023363).2	promoter-TSS (NR_023363).2	RNA5S10	RNA, 5S ribosomal 10	rRNA
	chr10	118896782	118896787	intron (NM_199131, intron 1 of 3)	CpG-3320	VAX1	ventral anterior homeobox 1	protein-coding
	chr9	116138967	116138972	promoter-TSS (NM_031219)	promoter-TSS (NM_031219)	HDHD3	haloacid dehalogenase like hydrolase domain containing 3	protein-coding
	chr7	73588881	73588886	intron (NM_031992, intron 1 of 5)	CpG	EIF4H	eukaryotic translation initiation factor 4H	protein-coding
	chr15	40361652	40361657	Intergenic	Intergenic	SRP14-AS1	SRP14 antisense RNA1 (head to head)	ncRNA
	chr16	15005924	15005929	TTS (NR_036141)	TTS (NR_036141)	PKD1P3-NPIPA1	PKD1P3-NPIPA1 readthrough	pseudo
	chr2	27070558	27070563	promoter-TSS (NM_001253724)	promoter-TSS (NM_001253724)	DPYSL5	dihydropyrimidinase like 5	protein-coding
	chr16	28894439	28894444	intron (NM_173201, intron 5 of 21)	intron (NM_173201, intron 5 of 21)	ATP2A1	ATPase sarcoplasmic/endoplasmic reticulum Ca2+ transporting 1	protein-coding
	chr9	126761758	126761763	Intergenic	Intergenic	LOC100505588	uncharacterized LOC100505588	ncRNA
	chr19	37407213	37407218	promoter-TSS (NM_198539)	promoter-TSS (NM_198539)	ZNF568	zinc finger protein 568	protein-coding
	chr8	28243056	28243061	intron (NM_018660, intron 1 of 9)	intron (NM_018660, intron 1 of 9)	ZNF395	zinc finger protein 395	protein-coding
	chr12	8542914	8542919	non-coding (NR_024420, exon 1 of 2)	non-coding (NR_024420, exon 1 of 2)	LINC00937	long intergenic non-protein coding RNA 937	ncRNA
	chr8	25903764	25903769	promoter-TSS (NM_022659)	promoter-TSS (NM_022659)	EBF2	EBF transcription factor 2	protein-coding
	chr15	27483598	27483603	intron (NM_001270873, intron 3 of 5)	intron (NM_001270873, intron 3 of 5)	GABRG3-AS1	GABRG3 antisense RNA 1	ncRNA
	chr11	133788404	133788409	intron (NM_001277285, intron 18 of 19)	CpG	MIR4697HG	MIR4697 host gene	ncRNA
	chr6	3349389	3349394	intron (NM_015482, intron 3 of 9)	intron (NM_015482, intron 3 of 9)	PSMG4	proteasome assembly chaperone 4	protein-coding
	chr22	45832842	45832847	Intergenic	LTR12C|LTR|ERV1	RIBC2	RIB43A domain with coiled-coils 2	protein-coding
	chr18	74961634	74961639	promoter-TSS (NM_001480)	promoter-TSS (NM_001480)	GALR1	galanin receptor 1	protein-coding
	chr9	28863	28868	intron (NM_182905, intron 1 of 10)	CpG	WASHC1	WASH complex subunit 1	protein-coding
	chr19	51198103	51198108	intron (NM_016148, intron 15 of 23)	GC_rich|Low_complexity|Low_complexity	SHANK1	SH3 and multiple ankyrin repeat domains 1	protein-coding
	chr11	10329684	10329689	promoter-TSS (NR_103765)	promoter-TSS (NR_103765)	CAND1.11	uncharacterized LOC100130460	ncRNA
	chr9	46149692	46149697	Intergenic	CpG	FAM242F	family with sequence similarity 242 member F	ncRNA
	chr9	41432070	41432075	Intergenic	Intergenic	SPATA31A5	SPATA31 subfamily A member 5	protein-coding
	chr11	28588471	28588476	Intergenic	Intergenic	MIR8068	microRNA 8068	ncRNA
	chr19	48433910	48433915	Intergenic	L1MC4|LINE|L1	SNAR-C2	small NF90 (ILF3) associated RNA C2	snRNA
	chr16	90016022	90016027	exon (NM_207514, exon 2 of 13)	exon (NM_207514, exon 2 of 13)	DEF8	differentially expressed in FDCP 8 homolog	protein-coding
	chr1	228768582	228768587	Intergenic	CpG-2319	RNA5S9	RNA, 5S ribosomal 9	rRNA
	chr14	81421417	81421422	promoter-TSS (NM_001018036)	promoter-TSS (NM_001018036)	TSHR	thyroid stimulating hormone receptor	protein-coding
	chr10	35930810	35930815	promoter-TSS (NR_039831)	promoter-TSS (NR_039831)	FZD8	frizzled class receptor 8	protein-coding
	chr17	77204052	77204057	intron (NM_001350453, intron 2 of 12)	intron (NM_001350453, intron 2 of 12)	ENGASE	endo-beta-N-acetylglucosaminidase	protein-coding
	chr22	46732377	46732382	intron (NM_018006, intron 1 of 10)	intron (NM_018006, intron 1 of 10)	TRMU	tRNA 5-methylaminomethyl-2-thiouridylate methyltransferase	protein-coding
	chr8	86756560	86756565	TTS (NR_003594).5	TTS (NR_003594).5	REXO1L2P	REXO1 like 2, pseudogene	pseudo
	chr20	58032029	58032034	Intergenic	Intergenic	PHACTR3	phosphatase and actin regulator 3	protein-coding
	chr5	140557860	140557865	exon (NM_019120, exon 1 of 1)	exon (NM_019120, exon 1 of 1)	PCDHB8	protocadherin beta 8	protein-coding
	chr18	45935225	45935230	intron (NM_001371286, intron 1 of 4)	CpG-11779	PLEKHG6	pleckstrin homology and RhoGEF domain containing G6	protein-coding
	chr4	187476540	187476545	5' UTR (NM_005958, exon 1 of 2)	5' UTR (NM_005958, exon 1 of 2)	KIAA0040	KIAA0040	protein-coding
	chr3	126194240	126194245	exon (NM_025112, exon 1 of 10)	exon (NM_025112, exon 1 of 10)	ACSL1	acyl-CoA synthetase long chain family member 1	protein-coding
	chr14	106805235	106805240	Intergenic	Intergenic	GLDC	glycine decarboxylase	protein-coding
	chr18	60383742	60383747	exon (NM_194449, exon 1 of 17)	exon (NM_194449, exon 1 of 17)	GLIPR2	GLI pathogenesis related 2	protein-coding
	chr11	110582746	110582751	promoter-TSS (NM_001258415)	promoter-TSS (NM_001258415)	KCNH2	potassium voltage-gated channel subfamily H member 2	protein-coding
	chr22	42486803	42486808	promoter-TSS (NR_034118)	promoter-TSS (NR_034118)	PRNP	prion protein	protein-coding
	chr1	148527431	148527436	intron (NR_104217, intron 2 of 17).2	intron (NR_104217, intron 2 of 17).2	NDUFS7	NADH:ubiquinone oxidoreductase core subunit S7	protein-coding
	chr19	11485566	11485571	exon (NM_175871, exon 1 of 2)	exon (NM_175871, exon 1 of 2)	NOTUM	notum, palmitoleoyl-protein carboxylesterase	protein-coding
	chr7	70158862	70158867	intron (NM_015570, intron 5 of 18)	CpG	C16orf86	chromosome 16 open reading frame 86	protein-coding
	chr10	10840621	10840626	promoter-TSS (NM_001326326)	promoter-TSS (NM_001326326)	TBX18	T-box transcription factor 18	protein-coding
	chr17	48712701	48712706	intron (NM_003786, intron 1 of 30)	CpG	DHX35	DEAH-box helicase 35	protein-coding
	chr6	29796196	29796201	intron (NM_001363567, intron 3 of 7).2	CpG-21894	CISTR	chondrogenesis-associated transcript	ncRNA
	chr19	3224792	3224797	promoter-TSS (NR_033342)	promoter-TSS (NR_033342)	AARSD1	alanyl-tRNA synthetase domain containing 1	protein-coding
	chr16	86589492	86589497	promoter-TSS (NM_001159377)	promoter-TSS (NM_001159377)	MIR4492	microRNA 4492	ncRNA
	chr7	144052487	144052492	promoter-TSS (NM_005435)	promoter-TSS (NM_005435)	SLC24A4	solute carrier family 24 member 4	protein-coding
	chr2	192110218	192110223	promoter-TSS (NM_001130158)	promoter-TSS (NM_001130158)	SLITRK5	SLIT and NTRK like family member 5	protein-coding
	chr12	67911487	67911492	Intergenic	Intergenic	CCND2	cyclin D2	protein-coding
	chr1	149231299	149231304	Intergenic	Intergenic	SHISA8	shisa family member 8	protein-coding
	chr7	32931541	32931546	promoter-TSS (NM_015483)	promoter-TSS (NM_015483)	BOC	BOC cell adhesion associated, oncogene regulated	protein-coding
	chr16	16122221	16122226	intron (NM_004996, intron 5 of 30)	L2b|LINE|L2	PCP4L1	Purkinje cell protein 4 like 1	protein-coding
	chr13	36705165	36705170	intron (NM_001330072, intron 1 of 16)	CpG	ATXN2	ataxin 2	protein-coding
	chr7	102256809	102256814	intron (NM_001277335, intron 1 of 19).2	CpG	CTD-2297D10.2	uncharacterized LOC101929176	ncRNA
	chr6	166260455	166260460	Intergenic	Intergenic	NR2E1	nuclear receptor subfamily 2 group E member 1	protein-coding
	chr6	125283626	125283631	promoter-TSS (NM_001286398)	promoter-TSS (NM_001286398)	UBE2F-SCLY	UBE2F-SCLY readthrough (NMD candidate)	ncRNA
	chr16	2069945	2069950	exon (NM_001099456, exon 1 of 2)	exon (NM_001099456, exon 1 of 2)	ALDH9A1	aldehyde dehydrogenase 9 family member A1	protein-coding
	chr22	24373184	24373189	promoter-TSS (NM_001354469)	promoter-TSS (NM_001354469)	SERPINA13P	serpin family A member 13, pseudogene	pseudo
	chr15	24672282	24672287	Intergenic	CpG	IFT52	intraflagellar transport 52	protein-coding
	chr8	61193569	61193574	intron (NR_135821, intron 1 of 9)	CpG	FADS3	fatty acid desaturase 3	protein-coding
	chr19	3028676	3028681	intron (NM_003260, intron 2 of 19)	CpG	LDLRAD3	low density lipoprotein receptor class A domain containing 3	protein-coding
	chr15	20555132	20555137	Intergenic	Intergenic	PPM1N	protein phosphatase, Mg2+/Mn2+ dependent 1N (putative)	protein-coding
	chr9	66458343	66458348	intron (NR_121647, intron 1 of 4)	CpG	SHISA8	shisa family member 8	protein-coding
	chr4	190990535	190990540	Intergenic	CpG	PAX3	paired box 3	protein-coding
	chr7	20837689	20837694	Intergenic	CpG	CRABP2	cellular retinoic acid binding protein 2	protein-coding
	chr4	49521073	49521078	Intergenic	GSATII|Satellite|centr	SERGEF	secretion regulating guanine nucleotide exchange factor	protein-coding
	chr20	56205105	56205110	Intergenic	LTR12C|LTR|ERV1	SLC26A4	solute carrier family 26 member 4	protein-coding
	chr14	106146385	106146390	Intergenic	CpG	LINC01607	long intergenic non-protein coding RNA 1607	ncRNA
	chr10	29480600	29480605	Intergenic	Intergenic	TNK2	tyrosine kinase non receptor 2	protein-coding
	chr6	170557230	170557235	Intergenic	Intergenic	B4GALNT4	beta-1,4-N-acetyl-galactosaminyltransferase 4	protein-coding
	chr9	133028192	133028197	exon (NM_001291815, exon 1 of 87)	exon (NM_001291815, exon 1 of 87)	INTS1	integrator complex subunit 1	protein-coding
	chr3	195680968	195680973	Intergenic	G-rich|Low_complexity|Low_complexity	BRAF	B-Raf proto-oncogene, serine/threonine kinase	protein-coding
	chr3	9595340	9595345	intron (NM_198560, intron 1 of 3)	CpG	TMEM200C	transmembrane protein 200C	protein-coding
	chr19	55673012	55673017	exon (NM_001256714, exon 6 of 12)	exon (NM_001256714, exon 6 of 12)	NKX6-3	NK6 homeobox 3	protein-coding
	chr6	29795870	29795875	exon (NM_002127, exon 3 of 8).4	exon (NM_002127, exon 3 of 8).4	ATP1A1	ATPase Na+/K+ transporting subunit alpha 1	protein-coding
	chr22	50639057	50639062	promoter-TSS (NM_031454)	promoter-TSS (NM_031454)	FBXO41	F-box protein 41	protein-coding
	chr7	65019912	65019917	promoter-TSS (NR_157837)	promoter-TSS (NR_157837)	PITPNA	phosphatidylinositol transfer protein alpha	protein-coding
	chr15	102502411	102502416	intron (NR_003659, intron 1 of 10)	CpG	NGFR	nerve growth factor receptor	protein-coding
	chr8	58055501	58055506	Intergenic	CpG	DUSP18	dual specificity phosphatase 18	protein-coding
	chr16	16403530	16403535	promoter-TSS (NR_036141).2	promoter-TSS (NR_036141).2	UBTD2	ubiquitin domain containing 2	protein-coding
	chr12	67462694	67462699	Intergenic	CpG	SMAGP	small cell adhesion glycoprotein	protein-coding
	chr20	62050577	62050582	intron (NM_172106, intron 11 of 15)	intron (NM_172106, intron 11 of 15)	BMP7	bone morphogenetic protein 7	protein-coding
	chr5	177398324	177398329	Intergenic	CpG	NOG	noggin	protein-coding
	chr1	161410726	161410731	Intergenic	CpG	ARHGEF17	Rho guanine nucleotide exchange factor 17	protein-coding
	chr19	5822460	5822465	Intergenic	CpG	LHX5	LIM homeobox 5	protein-coding
	chr5	784175	784180	intron (NR_147095, intron 1 of 16)	CpG	IGFBPL1	insulin like growth factor binding protein like 1	protein-coding
	chr5	73198645	73198650	intron (NM_001244364, intron 23 of 27)	intron (NM_001244364, intron 23 of 27)	RRN3P2	RRN3 homolog, RNA polymerase I transcription factor pseudogene 2	pseudo
	chr7	148396659	148396664	promoter-TSS (NM_001370664)	promoter-TSS (NM_001370664)	ERICH5	glutamate rich 5	protein-coding
	chr10	135496753	135496758	Intergenic	CpG	SEPTIN5	septin 5	protein-coding
	chr19	13813423	13813428	Intergenic	CpG	MIOX	myo-inositol oxygenase	protein-coding
	chr11	67499362	67499367	Intergenic	SATR1|Satellite|Satellite	SLC35C1	solute carrier family 35 member C1	protein-coding
	chr7	45614289	45614294	exon (NM_021116, exon 1 of 20)	exon (NM_021116, exon 1 of 20)	LINC01089	long intergenic non-protein coding RNA 1089	ncRNA
	chr1	228757398	228757403	promoter-TSS (NR_023363).6	promoter-TSS (NR_023363).6	CRELD2	cysteine rich with EGF like domains 2	protein-coding
	chr10	18549683	18549688	promoter-TSS (NM_000724)	promoter-TSS (NM_000724)	LINC00963	long intergenic non-protein coding RNA 963	ncRNA
	chr5	140573730	140573735	exon (NM_018930, exon 1 of 1)	exon (NM_018930, exon 1 of 1)	KRTAP5-11	keratin associated protein 5-11	protein-coding
	chr5	42924462	42924467	Intergenic	CpG	C2orf27A	chromosome 2 open reading frame 27A	protein-coding
	chr16	74808734	74808739	promoter-TSS (NM_024306)	promoter-TSS (NM_024306)	SLC22A3	solute carrier family 22 member 3	protein-coding
	chr17	60216374	60216379	Intergenic	CpG	FAM110B	family with sequence similarity 110 member B	protein-coding
	chr9	66456268	66456273	Intergenic	CpG	NECTIN3	nectin cell adhesion molecule 3	protein-coding
	chr21	46677479	46677484	intron (NR_135279, intron 2 of 2)	intron (NR_135279, intron 2 of 2)	PRRX1	paired related homeobox 1	protein-coding
	chr9	65602733	65602738	Intergenic	CpG	LOC101928433	uncharacterized LOC101928433	ncRNA
	chr17	34598819	34598824	intron (NM_001369499, intron 12 of 12)	CpG	GDPD5	glycerophosphodiester phosphodiesterase domain containing 5	protein-coding
	chr7	55412924	55412929	Intergenic	Intergenic	FAM110A	family with sequence similarity 110 member A	protein-coding
	chr4	81105219	81105224	Intergenic	CpG	CFL1P1	cofilin 1 pseudogene 1	pseudo
	chr16	32095991	32095996	Intergenic	CpG	CCDC149	coiled-coil domain containing 149	protein-coding
	chr9	125675557	125675562	promoter-TSS (NM_006626)	promoter-TSS (NM_006626)	EPB41L3	erythrocyte membrane protein band 4.1 like 3	protein-coding
	chr6	36562017	36562022	promoter-TSS (NM_003017)	promoter-TSS (NM_003017)	WNK1	WNK lysine deficient protein kinase 1	protein-coding
	chr9	115833301	115833306	Intergenic	CpG	ARL2	ADP ribosylation factor like GTPase 2	protein-coding
	chr2	128439156	128439161	5' UTR (NM_001161404, exon 1 of 10)	5' UTR (NM_001161404, exon 1 of 10)	PDP2	pyruvate dehyrogenase phosphatase catalytic subunit 2	protein-coding
	chr2	242509579	242509584	exon (NM_032515, exon 4 of 5)	exon (NM_032515, exon 4 of 5)	SLC5A8	solute carrier family 5 member 8	protein-coding
	chr1	171750615	171750620	promoter-TSS (NM_015935)	promoter-TSS (NM_015935)	NPNT	nephronectin	protein-coding
	chr19	5622918	5622923	promoter-TSS (NM_001201339)	promoter-TSS (NM_001201339)	PSME3	proteasome activator subunit 3	protein-coding
	chr10	835069	835074	Intergenic	Intergenic	TSPAN17	tetraspanin 17	protein-coding
	chr19	35739698	35739703	5' UTR (NM_015925, exon 1 of 9)	5' UTR (NM_015925, exon 1 of 9)	TMEFF2	transmembrane protein with EGF like and two follistatin like domains 2	protein-coding
	chr2	220387466	220387471	intron (NM_018674, intron 1 of 9)	CpG	TSC22D2	TSC22 domain family member 2	protein-coding
	chr1	173446271	173446276	promoter-TSS (NR_037845)	promoter-TSS (NR_037845)	TCIRG1	T cell immune regulator 1, ATPase H+ transporting V0 subunit a3	protein-coding
	chr4	183062026	183062031	non-coding (NR_027107, exon 4 of 4)	non-coding (NR_027107, exon 4 of 4)	B3GALNT1	beta-1,3-N-acetylgalactosaminyltransferase 1 (globoside blood group)	protein-coding
	chr2	95426659	95426664	TTS (NR_003366)	TTS (NR_003366)	PRICKLE1	prickle planar cell polarity protein 1	protein-coding
	chr2	45397500	45397505	Intergenic	CpG	SLC38A10	solute carrier family 38 member 10	protein-coding
	chr12	30354299	30354304	Intergenic	CpG	THCAT155	thyroid cancer-associated transcript 155	ncRNA
	chr11	49873754	49873759	Intergenic	CpG	DOCK5	dedicator of cytokinesis 5	protein-coding
	chr17	31204271	31204276	promoter-TSS (NM_001303279)	promoter-TSS (NM_001303279)	LOC107984974	uncharacterized LOC107984974	protein-coding
	chr1	85667431	85667436	promoter-TSS (NM_032184)	promoter-TSS (NM_032184)	LPL	lipoprotein lipase	protein-coding
	chr9	43684859	43684864	promoter-TSS (NR_111893)	promoter-TSS (NR_111893)	PUSL1	pseudouridine synthase like 1	protein-coding
	chr14	91730918	91730923	Intergenic	CpG	SPECC1	sperm antigen with calponin homology and coiled-coil domains 1	protein-coding
	chr10	91294158	91294163	intron (NM_213606, intron 2 of 7)	intron (NM_213606, intron 2 of 7)	ACTN3	actinin alpha 3 (gene/pseudogene)	protein-coding
	chr11	3476494	3476499	Intergenic	HERVK-int|LTR|ERVK	C1orf115	chromosome 1 open reading frame 115	protein-coding
	chr8	57124094	57124099	promoter-TSS (NM_001011671)	promoter-TSS (NM_001011671)	SIRPA	signal regulatory protein alpha	protein-coding
	chr6	139014643	139014648	intron (NR_033896, intron 1 of 3)	CpG	PAX2	paired box 2	protein-coding
	chr2	242674283	242674288	intron (NM_001287249, intron 1 of 8)	CpG	ZNF14	zinc finger protein 14	protein-coding
	chr8	144810763	144810768	exon (NM_198488, exon 5 of 5)	exon (NM_198488, exon 5 of 5)	COX6B2	cytochrome c oxidase subunit 6B2	protein-coding
	chr11	189740	189745	Intergenic	TAR1|Satellite|telo	NOTCH2NLC	notch 2 N-terminal like C	protein-coding
	chr9	45028264	45028269	Intergenic	CpG	KCNA10	potassium voltage-gated channel subfamily A member 10	protein-coding
	chr7	143991516	143991521	intron (NR_126022, intron 3 of 4)	CpG	FCAR	Fc fragment of IgA receptor	protein-coding
	chr16	8754919	8754924	Intergenic	Intergenic	GPR88	G protein-coupled receptor 88	protein-coding
	chr7	150945431	150945436	intron (NM_001003802, intron 2 of 13)	CpG	LINC02762	long intergenic non-protein coding RNA 2762	ncRNA
	chr6	170452269	170452274	Intergenic	CpG	GRHL3	grainyhead like transcription factor 3	protein-coding
	chr6	167370967	167370972	promoter-TSS (NM_003730)	promoter-TSS (NM_003730)	LINC02370	long intergenic non-protein coding RNA 2370	ncRNA
	chr14	101053806	101053811	Intergenic	GC_rich|Low_complexity|Low_complexity	MIR7153	microRNA 7153	ncRNA
	chr2	63282565	63282570	intron (NM_014562, intron 4 of 4)	CpG	SPHK1	sphingosine kinase 1	protein-coding
	chr7	144052284	144052289	promoter-TSS (NM_005435)	promoter-TSS (NM_005435)	NPIPA5	nuclear pore complex interacting protein family member A5	protein-coding
	chr16	2932450	2932455	promoter-TSS (NM_001142499)	promoter-TSS (NM_001142499)	LINC01448	long intergenic non-protein coding RNA 1448	ncRNA
	chr19	55795640	55795645	5' UTR (NM_032430, exon 1 of 19)	5' UTR (NM_032430, exon 1 of 19)	PRDM11	PR/SET domain 11	protein-coding
	chr6	31239503	31239508	exon (NM_002117, exon 2 of 8).2	exon (NM_002117, exon 2 of 8).2	LRFN2	leucine rich repeat and fibronectin type III domain containing 2	protein-coding
	chr22	46983779	46983784	intron (NM_001366660, intron 1 of 17)	intron (NM_001366660, intron 1 of 17)	PAPLN	papilin, proteoglycan like sulfated glycoprotein	protein-coding
	chr17	38168955	38168960	Intergenic	LTR12C|LTR|ERV1	C16orf72	chromosome 16 open reading frame 72	protein-coding
	chr2	946448	946453	promoter-TSS (NM_018968)	promoter-TSS (NM_018968)	INAFM1	InaF motif containing 1	protein-coding
	chr16	15005481	15005486	promoter-TSS (NR_146231)	promoter-TSS (NR_146231)	LINC01276	long intergenic non-protein coding RNA 1276	ncRNA
	chr10	135490144	135490149	Intergenic	CpG	PNPLA6	patatin like phospholipase domain containing 6	protein-coding
	chr10	135497216	135497221	Intergenic	CpG	NPIPA2	nuclear pore complex interacting protein family member A2	protein-coding
	chr22	51113327	51113332	intron (NM_033517, intron 1 of 21)	CpG-18161	ZDHHC7	zinc finger DHHC-type containing 7	protein-coding
	chr6	37618084	37618089	exon (NM_153487, exon 8 of 17)	exon (NM_153487, exon 8 of 17)	PLOD3	procollagen-lysine,2-oxoglutarate 5-dioxygenase 3	protein-coding
	chr1	29139521	29139526	intron (NM_000911, intron 1 of 2)	intron (NM_000911, intron 1 of 2)	MPP7	membrane palmitoylated protein 7	protein-coding
	chr8	8086580	8086585	intron (NR_024363, intron 1 of 5)	CpG	GIGYF1	GRB10 interacting GYF protein 1	protein-coding
	chr18	67068300	67068305	5' UTR (NM_152721, exon 1 of 8)	5' UTR (NM_152721, exon 1 of 8)	DLX4	distal-less homeobox 4	protein-coding
	chr8	86787121	86787126	TTS (NR_003594).7	TTS (NR_003594).7	HMX1	H6 family homeobox 1	protein-coding
	chr17	79455666	79455671	Intergenic	CpG	DMRTA2	DMRT like family A2	protein-coding
	chr1	47882128	47882133	exon (NM_012186, exon 1 of 1)	exon (NM_012186, exon 1 of 1)	LINC01537	long intergenic non-protein coding RNA 1537	ncRNA
	chr1	50887100	50887105	exon (NM_032110, exon 2 of 3)	exon (NM_032110, exon 2 of 3)	QSOX1	quiescin sulfhydryl oxidase 1	protein-coding
	chr9	45763374	45763379	Intergenic	CpG	NEK3	NIMA related kinase 3	protein-coding
	chr1	1097958	1097963	Intergenic	Intergenic	ATF1	activating transcription factor 1	protein-coding
	chr22	38485477	38485482	intron (NM_025045, intron 8 of 13)	CpG-17814	SMYD2	SET and MYND domain containing 2	protein-coding
	chr9	40633509	40633514	Intergenic	CpG	ASNS	asparagine synthetase (glutamine-hydrolyzing)	protein-coding
	chr14	88757363	88757368	intron (NM_021161, intron 1 of 6)	intron (NM_021161, intron 1 of 6)	TNFAIP1	TNF alpha induced protein 1	protein-coding
	chr10	135043868	135043873	exon (NM_003577, exon 1 of 2)	exon (NM_003577, exon 1 of 2)	FBXL7	F-box and leucine rich repeat protein 7	protein-coding
	chr5	177209395	177209400	intron (NR_146226, intron 1 of 28)	intron (NR_146226, intron 1 of 28)	TMEM229A	transmembrane protein 229A	protein-coding
	chr4	191005601	191005606	Intergenic	CpG	DHX40	DEAH-box helicase 40	protein-coding
	chr5	178287862	178287867	intron (NM_058230, intron 1 of 4)	CpG	ZDHHC22	zinc finger DHHC-type containing 22	protein-coding
	chr14	104162648	104162653	intron (NM_001130107, intron 14 of 15)	intron (NM_001130107, intron 14 of 15)	LOC100128076	protein tyrosine phosphatase pseudogene	pseudo
	chr22	38204088	38204093	TTS (NM_005318)	TTS (NM_005318)	SUDS3	SDS3 homolog, SIN3A corepressor complex component	protein-coding
	chr18	76739320	76739325	promoter-TSS (NM_171999)	promoter-TSS (NM_171999)	HES4	hes family bHLH transcription factor 4	protein-coding
	chr9	115822404	115822409	Intergenic	CpG	SOX18	SRY-box transcription factor 18	protein-coding
	chr17	37760461	37760466	3' UTR (NM_006160, exon 2 of 2)	3' UTR (NM_006160, exon 2 of 2)	LOC102723692	uncharacterized LOC102723692	ncRNA
	chr15	84841647	84841652	intron (NM_001243531, intron 1 of 2)	CpG	SOST	sclerostin	protein-coding
	chr6	29720579	29720584	Intergenic	CpG	LFNG	LFNG O-fucosylpeptide 3-beta-N-acetylglucosaminyltransferase	protein-coding
	chr1	161424945	161424950	Intergenic	CpG	SHISA2	shisa family member 2	protein-coding
	chr16	14788292	14788297	non-coding (NR_133651, exon 1 of 5)	non-coding (NR_133651, exon 1 of 5)	DHCR7	7-dehydrocholesterol reductase	protein-coding
	chr3	170074667	170074672	promoter-TSS (NM_001145098)	promoter-TSS (NM_001145098)	PURB	purine rich element binding protein B	protein-coding
	chr7	102254716	102254721	intron (NM_001277335, intron 1 of 19).2	intron (NM_001277335, intron 1 of 19).2	UNCX	UNC homeobox	protein-coding
	chr2	127977747	127977752	exon (NM_001367502, exon 1 of 9)	exon (NM_001367502, exon 1 of 9)	DNAJC22	DnaJ heat shock protein family (Hsp40) member C22	protein-coding
	chr22	21996569	21996574	promoter-TSS (NM_022044)	promoter-TSS (NM_022044)	FSCN2	fascin actin-bundling protein 2, retinal	protein-coding
	chr19	56623214	56623219	intron (NM_001002836, intron 1 of 3)	intron (NM_001002836, intron 1 of 3)	CBX8	chromobox 8	protein-coding
	chr11	394473	394478	exon (NM_007183, exon 1 of 13)	exon (NM_007183, exon 1 of 13)	SNORD68	small nucleolar RNA, C/D box 68	snoRNA
	chr12	51785415	51785420	promoter-TSS (NM_007210)	promoter-TSS (NM_007210)	SNORD151	small nucleolar RNA, C/D box 151	snoRNA
	chr7	42276345	42276350	intron (NM_000168, intron 1 of 14)	CpG	GSAP	gamma-secretase activating protein	protein-coding
	chr1	55247095	55247100	exon (NM_001114108, exon 7 of 7)	exon (NM_001114108, exon 7 of 7)	ZBED4	zinc finger BED-type containing 4	protein-coding
	chr16	103922	103927	promoter-TSS (NM_016310)	promoter-TSS (NM_016310)	RBP7	retinol binding protein 7	protein-coding
	chr19	50832161	50832166	exon (NM_004977, exon 1 of 5)	exon (NM_004977, exon 1 of 5)	NPIPB8	nuclear pore complex interacting protein family member B8	protein-coding
	chr1	77747734	77747739	promoter-TSS (NM_174858)	promoter-TSS (NM_174858)	LBHD2	LBH domain containing 2	protein-coding
	chr1	228777519	228777524	Intergenic	CpG-2319	LOC440434	aminopeptidase puromycin sensitive pseudogene	pseudo
	chr12	117627937	117627942	intron (NM_033624, intron 1 of 11)	CpG	NOS1	nitric oxide synthase 1	protein-coding
	chr5	693864	693869	promoter-TSS (NM_007030)	promoter-TSS (NM_007030)	ANO6	anoctamin 6	protein-coding
	chr18	20715582	20715587	promoter-TSS (NM_001100619)	promoter-TSS (NM_001100619)	CDH2	cadherin 2	protein-coding
	chr19	48423510	48423515	Intergenic	L1MC4|LINE|L1	TMEM250	transmembrane protein 250	protein-coding
	chr9	115828357	115828362	Intergenic	CpG	PKD1P6-NPIPP1	PKD1P6-NPIPP1 readthrough	pseudo
	chr6	41207441	41207446	TTS (NM_198153)	TTS (NM_198153)	NELFB	negative elongation factor complex member B	protein-coding
	chr4	191000418	191000423	Intergenic	CpG	SHISA6	shisa family member 6	protein-coding
	chr8	145050855	145050860	promoter-TSS (NM_000445)	promoter-TSS (NM_000445)	RNASEH2C	ribonuclease H2 subunit C	protein-coding
	chr18	9017297	9017302	Intergenic	Intergenic	SPOCK1	SPARC (osteonectin), cwcv and kazal like domains proteoglycan 1	protein-coding
	chr2	132796377	132796382	promoter-TSS (NR_146484)	promoter-TSS (NR_146484)	IRF2BP2	interferon regulatory factor 2 binding protein 2	protein-coding
	chr18	13448239	13448244	intron (NM_181482, intron 4 of 5)	intron (NM_181482, intron 4 of 5)	C5orf38	chromosome 5 open reading frame 38	protein-coding
	chr2	92163328	92163333	Intergenic	CpG	HRAT92	heart tissue-associated transcript 92	ncRNA
	chr10	27150030	27150035	promoter-TSS (NM_001348034)	promoter-TSS (NM_001348034)	NOD2	nucleotide binding oligomerization domain containing 2	protein-coding
	chr9	45363773	45363778	Intergenic	Intergenic	GAL	galanin and GMAP prepropeptide	protein-coding
	chr15	45670312	45670317	intron (NM_001321015, intron 4 of 11)	CpG	AKR1B1	aldo-keto reductase family 1 member B	protein-coding
	chr4	8965954	8965959	Intergenic	CpG	C1QTNF8	C1q and TNF related 8	protein-coding
	chr19	14584652	14584657	exon (NM_000955, exon 2 of 3)	exon (NM_000955, exon 2 of 3)	TBX5	T-box transcription factor 5	protein-coding
	chr9	42744188	42744193	Intergenic	CpG	BAHCC1	BAH domain and coiled-coil containing 1	protein-coding
	chr20	58662549	58662554	promoter-TSS (NR_109916)	promoter-TSS (NR_109916)	DDX6	DEAD-box helicase 6	protein-coding
	chr1	228759618	228759623	promoter-TSS (NR_023363).7	promoter-TSS (NR_023363).7	ZNF777	zinc finger protein 777	protein-coding
	chr2	228589310	228589315	Intergenic	(CAG)n|Simple_repeat|Simple_repeat	LINC01505	long intergenic non-protein coding RNA 1505	ncRNA
	chr9	70402438	70402443	Intergenic	CpG	ZNF90	zinc finger protein 90	protein-coding
	chr4	190988671	190988676	non-coding (NR_121644, exon 1 of 1)	non-coding (NR_121644, exon 1 of 1)	LOC441601	septin 7 pseudogene	pseudo
	chr20	46414499	46414504	intron (NM_198596, intron 1 of 20)	CpG	LHX1	LIM homeobox 1	protein-coding
	chr4	191001845	191001850	Intergenic	CpG	HPN-AS1	HPN antisense RNA 1	ncRNA
	chr9	43861129	43861134	non-coding (NR_111893, exon 13 of 24)	non-coding (NR_111893, exon 13 of 24)	LOXL3	lysyl oxidase like 3	protein-coding
	chr1	228775288	228775293	Intergenic	CpG-2319	TRHR	thyrotropin releasing hormone receptor	protein-coding
	chr21	38366919	38366924	Intergenic	Intergenic	KIF9	kinesin family member 9	protein-coding
	chr1	174128453	174128458	promoter-TSS (NR_158982)	promoter-TSS (NR_158982)	SLC2A13	solute carrier family 2 member 13	protein-coding
	chr2	96012382	96012387	promoter-TSS (NM_001034914)	promoter-TSS (NM_001034914)	EBF3	EBF transcription factor 3	protein-coding
	chr6	29910901	29910906	intron (NM_001242758, intron 2 of 7).2	CpG-21899	FGR	FGR proto-oncogene, Src family tyrosine kinase	protein-coding
	chr9	68408838	68408843	non-coding (NR_146625, exon 1 of 2)	non-coding (NR_146625, exon 1 of 2)	PEX10	peroxisomal biogenesis factor 10	protein-coding
	chr16	85004279	85004284	Intergenic	Intergenic	KDM2B	lysine demethylase 2B	protein-coding
	chr8	12293725	12293730	promoter-TSS (NR_148878)	promoter-TSS (NR_148878)	NPIPA1	nuclear pore complex interacting protein family member A1	protein-coding
	chr8	144809971	144809976	exon (NM_198488, exon 5 of 5)	exon (NM_198488, exon 5 of 5)	RGS17	regulator of G protein signaling 17	protein-coding
	chr11	289771	289776	intron (NM_025092, intron 1 of 13)	CpG	OSGIN1	oxidative stress induced growth inhibitor 1	protein-coding
	chr19	56165472	56165477	promoter-TSS (NM_001012478)	promoter-TSS (NM_001012478)	POGZ	pogo transposable element derived with ZNF domain	protein-coding
	chr22	21904222	21904227	exon (NM_001128633, exon 1 of 1)	exon (NM_001128633, exon 1 of 1)	ARHGDIA	Rho GDP dissociation inhibitor alpha	protein-coding
	chr10	13571183	13571188	promoter-TSS (NM_001369863)	promoter-TSS (NM_001369863)	LRRC45	leucine rich repeat containing 45	protein-coding
	chr1	145075991	145075996	promoter-TSS (NM_001350521)	promoter-TSS (NM_001350521)	ARRB1	arrestin beta 1	protein-coding
	chr10	19240352	19240357	Intergenic	LTR12C|LTR|ERV1	CLEC3A	C-type lectin domain family 3 member A	protein-coding
	chr22	49798610	49798615	Intergenic	CpG	COL22A1	collagen type XXII alpha 1 chain	protein-coding
	chr9	140917777	140917782	exon (NM_000718, exon 19 of 46)	exon (NM_000718, exon 19 of 46)	B3GNT4	UDP-GlcNAc:betaGal beta-1,3-N-acetylglucosaminyltransferase 4	protein-coding
	chr20	59827692	59827697	intron (NM_001794, intron 1 of 15)	CpG	LBH	LBH regulator of WNT signaling pathway	protein-coding
	chr19	48565086	48565091	intron (NR_132364, intron 2 of 2)	CpG	COLEC12	collectin subfamily member 12	protein-coding
	chr7	138916390	138916395	exon (NM_173569, exon 1 of 18)	exon (NM_173569, exon 1 of 18)	MAPK9	mitogen-activated protein kinase 9	protein-coding
	chr6	39891283	39891288	intron (NR_033233, intron 2 of 8)	intron (NR_033233, intron 2 of 8)	AKR7A2	aldo-keto reductase family 7 member A2	protein-coding
	chr15	21083097	21083102	Intergenic	CpG	PTPRU	protein tyrosine phosphatase receptor type U	protein-coding
	chr18	76529175	76529180	Intergenic	Intergenic	APLP2	amyloid beta precursor like protein 2	protein-coding
	chr22	50639685	50639690	exon (NM_031454, exon 1 of 9)	exon (NM_031454, exon 1 of 9)	MADCAM1	mucosal vascular addressin cell adhesion molecule 1	protein-coding
	chr9	66455787	66455792	Intergenic	CpG	LOC642648	uncharacterized LOC642648	ncRNA
	chr15	35293926	35293931	Intergenic	AluSp|SINE|Alu	GIP	gastric inhibitory polypeptide	protein-coding
	chr11	5830159	5830164	Intergenic	HERVI-int|LTR|ERV1	GTF2IRD2	GTF2I repeat domain containing 2	protein-coding
	chr11	110167420	110167425	promoter-TSS (NM_002906)	promoter-TSS (NM_002906)	RPS21	ribosomal protein S21	protein-coding
	chr19	1354975	1354980	promoter-TSS (NM_032853)	promoter-TSS (NM_032853)	LOC107984035	uncharacterized LOC107984035	ncRNA
	chr10	104678143	104678148	promoter-TSS (NM_017649)	promoter-TSS (NM_017649)	SBK2	SH3 domain binding kinase family member 2	protein-coding
	chr1	228770822	228770827	Intergenic	CpG-2319	TMEM132E	transmembrane protein 132E	protein-coding
	chr1	20569477	20569482	promoter-TSS (NR_147205)	promoter-TSS (NR_147205)	MIR4251	microRNA 4251	ncRNA
	chr10	132099809	132099814	Intergenic	Intergenic	SLFN11	schlafen family member 11	protein-coding
	chr7	97588443	97588448	intron (NR_147989, intron 1 of 18)	SATR1|Satellite|Satellite	ZFR	zinc finger RNA binding protein	protein-coding
	chr3	195489939	195489944	intron (NM_001322468, intron 33 of 45)	CpG-19279	DZANK1	double zinc ribbon and ankyrin repeat domains 1	protein-coding
	chr17	73043468	73043473	promoter-TSS (NM_001003785)	promoter-TSS (NM_001003785)	ARHGEF4	Rho guanine nucleotide exchange factor 4	protein-coding
	chr13	20693019	20693024	Intergenic	C-rich|Low_complexity|Low_complexity	UNCX	UNC homeobox	protein-coding
	chr8	143533647	143533652	intron (NM_001702, intron 1 of 30)	CpG	TCEA2	transcription elongation factor A2	protein-coding
	chr16	13124966	13124971	intron (NM_001145204, intron 2 of 4)	intron (NM_001145204, intron 2 of 4)	LRRC6	leucine rich repeat containing 6	protein-coding
	chr16	33817456	33817461	Intergenic	CpG	ITGB1BP1	integrin subunit beta 1 binding protein 1	protein-coding
	chr17	33478141	33478146	intron (NM_001033576, intron 4 of 19)	LSU-rRNA_Hsa|rRNA|rRNA	GRK4	G protein-coupled receptor kinase 4	protein-coding
	chr1	228761860	228761865	promoter-TSS (NR_023363).8	promoter-TSS (NR_023363).8	EBF1	EBF transcription factor 1	protein-coding
	chr9	135230518	135230523	promoter-TSS (NM_001351528)	promoter-TSS (NM_001351528)	IRF2BP2	interferon regulatory factor 2 binding protein 2	protein-coding
	chr10	127584840	127584845	promoter-TSS (NM_001350939)	promoter-TSS (NM_001350939)	FAM27C	family with sequence similarity 27 member C	ncRNA
	chr21	46353139	46353144	TTS (NR_027128)	TTS (NR_027128)	ADCY7	adenylate cyclase 7	protein-coding
	chr15	30685479	30685484	5' UTR (NM_148911, exon 1 of 9)	5' UTR (NM_148911, exon 1 of 9)	DNAL4	dynein axonemal light chain 4	protein-coding
	chr19	1521735	1521740	Intergenic	Intergenic	BMP2	bone morphogenetic protein 2	protein-coding
	chr6	29855778	29855783	non-coding (NR_001434, exon 2 of 8)	non-coding (NR_001434, exon 2 of 8)	CACNA1I	calcium voltage-gated channel subunit alpha1 I	protein-coding
	chr1	33367049	33367054	promoter-TSS (NM_033504)	promoter-TSS (NM_033504)	DCST1-AS1	DCST1 antisense RNA 1	ncRNA
	chr16	28385615	28385620	Intergenic	Intergenic	ALDH18A1	aldehyde dehydrogenase 18 family member A1	protein-coding
	chr5	14665055	14665060	exon (NM_138348, exon 1 of 7)	exon (NM_138348, exon 1 of 7)	LSM11	LSM11, U7 small nuclear RNA associated	protein-coding
	chr4	4145275	4145280	Intergenic	CpG	PLXNA4	plexin A4	protein-coding
	chr16	33039526	33039531	Intergenic	CpG	GPC2	glypican 2	protein-coding
	chr17	34611855	34611860	intron (NM_001369499, intron 12 of 12)	CpG	SDHAF1	succinate dehydrogenase complex assembly factor 1	protein-coding
	chr1	161434518	161434523	Intergenic	CpG	GJD2	gap junction protein delta 2	protein-coding
	chr8	21991114	21991119	Intergenic	Intergenic	TBX2-AS1	TBX2 antisense RNA 1	ncRNA
	chr15	91073862	91073867	intron (NM_001042574, intron 1 of 14)	CpG	CEP41	centrosomal protein 41	protein-coding
	chr1	161412309	161412314	Intergenic	CpG	MAPK1	mitogen-activated protein kinase 1	protein-coding
	chr11	89713622	89713627	TTS (NR_146921).2	TTS (NR_146921).2	SMARCC2	SWI/SNF related, matrix associated, actin dependent regulator of chromatin subfamily c member 2	protein-coding
	chr16	790259	790264	intron (NM_001304799, intron 1 of 11)	intron (NM_001304799, intron 1 of 11)	B3GNT4	UDP-GlcNAc:betaGal beta-1,3-N-acetylglucosaminyltransferase 4	protein-coding
	chr1	200992682	200992687	5' UTR (NM_001252100, exon 1 of 35)	5' UTR (NM_001252100, exon 1 of 35)	SHKBP1	SH3KBP1 binding protein 1	protein-coding
	chr1	161417564	161417569	Intergenic	CpG	PRRG4	proline rich and Gla domain 4	protein-coding
	chr1	228752942	228752947	promoter-TSS (NR_023363).4	promoter-TSS (NR_023363).4	RASEF	RAS and EF-hand domain containing	protein-coding
	chr7	6655315	6655320	promoter-TSS (NM_017560)	promoter-TSS (NM_017560)	GINS2	GINS complex subunit 2	protein-coding
	chr10	13390157	13390162	5' UTR (NM_001195604, exon 1 of 8)	5' UTR (NM_001195604, exon 1 of 8)	LOC692247	uncharacterized LOC692247	ncRNA
	chr1	110230525	110230530	promoter-TSS (NM_146421)	promoter-TSS (NM_146421)	NENF	neudesin neurotrophic factor	protein-coding
	chr16	70222517	70222522	intron (NR_135173, intron 1 of 1)	CpG	KCNA5	potassium voltage-gated channel subfamily A member 5	protein-coding
	chr14	74058831	74058836	exon (NM_152331, exon 1 of 3)	exon (NM_152331, exon 1 of 3)	GAS6	growth arrest specific 6	protein-coding
	chr1	161431835	161431840	Intergenic	CpG	GPR160	G protein-coupled receptor 160	protein-coding
	chr2	26395992	26395997	promoter-TSS (NM_001168241)	promoter-TSS (NM_001168241)	PPIL1	peptidylprolyl isomerase like 1	protein-coding
	chr18	76363631	76363636	Intergenic	Intergenic	FAM27B	family with sequence similarity 27 member B	ncRNA
	chr3	96495724	96495729	Intergenic	CpG	SESN2	sestrin 2	protein-coding
	chr17	7643879	7643884	intron (NM_020877, intron 10 of 85)	CpG	COL1A1	collagen type I alpha 1 chain	protein-coding
	chr16	57836439	57836444	promoter-TSS (NM_001130100)	promoter-TSS (NM_001130100)	SIVA1	SIVA1 apoptosis inducing factor	protein-coding
	chr13	99739001	99739006	promoter-TSS (NR_047482)	promoter-TSS (NR_047482)	ZNF217	zinc finger protein 217	protein-coding
	chr12	74796960	74796965	Intergenic	LTR12C|LTR|ERV1	ISYNA1	inositol-3-phosphate synthase 1	protein-coding
	chr1	228764136	228764141	promoter-TSS (NR_023371)	promoter-TSS (NR_023371)	THY1	Thy-1 cell surface antigen	protein-coding
	chr9	46148894	46148899	Intergenic	CpG	LOC100130587	uncharacterized LOC100130587	ncRNA
	chr11	79968840	79968845	Intergenic	LTR12C|LTR|ERV1	HOXA13	homeobox A13	protein-coding
	chr4	176349192	176349197	Intergenic	LTR12D|LTR|ERV1	SLC25A23	solute carrier family 25 member 23	protein-coding
	chr4	7416159	7416164	intron (NM_020777, intron 2 of 26)	L2b|LINE|L2	TUBA3E	tubulin alpha 3e	protein-coding
	chr9	69182490	69182495	promoter-TSS (NR_147037)	promoter-TSS (NR_147037)
	chr10	43394201	43394206	Intergenic	CpG	GTF2IRD2B	GTF2I repeat domain containing 2B	protein-coding
	chr11	1224580	1224585	Intergenic	Intergenic	KLHL2	kelch like family member 2	protein-coding
	chr2	241938638	241938643	intron (NM_001080437, intron 1 of 31)	GC_rich|Low_complexity|Low_complexity	ZNF875	zinc finger protein 875	protein-coding
	chr1	247694268	247694273	promoter-TSS (NR_027309)	promoter-TSS (NR_027309)	BARHL2	BarH like homeobox 2	protein-coding
	chr10	131567444	131567449	3' UTR (NM_002412, exon 5 of 5)	3' UTR (NM_002412, exon 5 of 5)	C1orf159	chromosome 1 open reading frame 159	protein-coding
	chr16	28752308	28752313	Intergenic	CpG	UBE3B	ubiquitin protein ligase E3B	protein-coding
	chr22	50624482	50624487	intron (NM_025204, intron 1 of 9)	CpG-18109	PRADC1	protease associated domain containing 1	protein-coding
	chr11	57155256	57155261	exon (NM_001302926, exon 5 of 6)	exon (NM_001302926, exon 5 of 6)	GANAB	glucosidase II alpha subunit	protein-coding
	chr6	170451980	170451985	Intergenic	CpG	IFT20	intraflagellar transport 20	protein-coding
	chr15	32726813	32726818	non-coding (NR_026858, exon 2 of 5).3	non-coding (NR_026858, exon 2 of 5).3	RHPN1-AS1	RHPN1 antisense RNA 1 (head to head)	ncRNA
	chr1	228750701	228750706	promoter-TSS (NR_023363).3	promoter-TSS (NR_023363).3	IRF2BP1	interferon regulatory factor 2 binding protein 1	protein-coding
	chr19	4123969	4123974	5' UTR (NM_030662, exon 1 of 11)	5' UTR (NM_030662, exon 1 of 11)	LHX5	LIM homeobox 5	protein-coding
	chr2	90413841	90413846	Intergenic	CpG	RIC3	RIC3 acetylcholine receptor chaperone	protein-coding
	chr14	93260513	93260518	promoter-TSS (NM_005113)	promoter-TSS (NM_005113)	CC2D1A	coiled-coil and C2 domain containing 1A	protein-coding
	chr1	161441899	161441904	Intergenic	CpG	FAM86C1	family with sequence similarity 86 member C1	protein-coding
	chr12	113917435	113917440	intron (NR_126425, intron 1 of 1)	CpG	NKX1-1	NK1 homeobox 1	protein-coding
	chr9	123605821	123605826	promoter-TSS (NM_001270427)	promoter-TSS (NM_001270427)	KCNQ1-AS1	KCNQ1 antisense RNA 1	ncRNA
	chr19	11373058	11373063	intron (NM_001367830, intron 1 of 48)	CpG	MIR548W	microRNA 548w	ncRNA
	chr16	610678	610683	intron (NM_145270, intron 1 of 2)	CpG	SNORD12	small nucleolar RNA, C/D box 12	snoRNA
	chr18	5237864	5237869	promoter-TSS (NR_015389)	promoter-TSS (NR_015389)	YWHAZ	tyrosine 3-monooxygenase/tryptophan 5-monooxygenase activation protein zeta	protein-coding
	chr22	20380086	20380091	intron (NM_001242313, intron 8 of 8)	CpG-17549	SCAPER	S-phase cyclin A associated protein in the ER	protein-coding
	chr5	21341740	21341745	Intergenic	LTR12E|LTR|ERV1	RNF157	ring finger protein 157	protein-coding
	chr7	143892936	143892941	promoter-TSS (NM_001368318)	promoter-TSS (NM_001368318)	PDE7A	phosphodiesterase 7A	protein-coding
	chr19	3659869	3659874	intron (NM_012398, intron 5 of 17)	CpG	BRSK1	BR serine/threonine kinase 1	protein-coding
	chr2	114342280	114342285	intron (NR_024077, intron 1 of 10)	CpG	ZNF718	zinc finger protein 718	protein-coding
	chr11	133788499	133788504	intron (NM_001277285, intron 18 of 19)	CpG	TESC-AS1	TESC antisense RNA 1 (head to head)	ncRNA
	chr13	29106568	29106573	Intergenic	C-rich|Low_complexity|Low_complexity	LINC02324	long intergenic non-protein coding RNA 2324	ncRNA
	chr17	18024113	18024118	exon (NM_016239, exon 2 of 65)	exon (NM_016239, exon 2 of 65)	UQCRHL	ubiquinol-cytochrome c reductase hinge protein like	protein-coding
	chr19	16683160	16683165	promoter-TSS (NM_024881)	promoter-TSS (NM_024881)	FLVCR1	feline leukemia virus subgroup C cellular receptor 1	protein-coding
	chr19	55686546	55686551	exon (NM_001297774, exon 4 of 7)	exon (NM_001297774, exon 4 of 7)	USP21	ubiquitin specific peptidase 21	protein-coding
	chr10	135493443	135493448	Intergenic	CpG	ANP32A	acidic nuclear phosphoprotein 32 family member A	protein-coding
	chr19	49403305	49403310	promoter-TSS (NM_006184)	promoter-TSS (NM_006184)	KCNN3	potassium calcium-activated channel subfamily N member 3	protein-coding
	chr19	21860813	21860818	Intergenic	CpG	TPBG	trophoblast glycoprotein	protein-coding
	chr3	195474974	195474979	intron (NM_001322468, intron 45 of 45)	intron (NM_001322468, intron 45 of 45)	PSMC6	proteasome 26S subunit, ATPase 6	protein-coding
	chr16	74441069	74441074	promoter-TSS (NR_135170)	promoter-TSS (NR_135170)	LOC101927751	uncharacterized LOC101927751	ncRNA
	chr8	86573541	86573546	TTS (NR_003594).2	TTS (NR_003594).2	EN2	engrailed homeobox 2	protein-coding
	chr9	42367901	42367906	promoter-TSS (NM_001012421)	promoter-TSS (NM_001012421)	METRNL	meteorin like, glial cell differentiation regulator	protein-coding
	chr1	200708774	200708779	promoter-TSS (NM_001297707)	promoter-TSS (NM_001297707)	TREX1	three prime repair exonuclease 1	protein-coding
	chr5	51008	51013	Intergenic	CpG	FFAR4	free fatty acid receptor 4	protein-coding
	chr3	130612549	130612554	promoter-TSS (NM_001199179)	promoter-TSS (NM_001199179)	RAC1	Rac family small GTPase 1	protein-coding
	chr4	5975272	5975277	intron (NM_001364689, intron 9 of 11)	intron (NM_001364689, intron 9 of 11)	LOC101927053	uncharacterized LOC101927053	ncRNA
	chr10	44465191	44465196	intron (NR_033846, intron 7 of 7)	MLT2F|LTR|ERVL	MED12L	mediator complex subunit 12L	protein-coding
	chr16	4377763	4377768	intron (NR_110901, intron 1 of 3)	CpG	CELF3	CUGBP Elav-like family member 3	protein-coding
	chr3	197807239	197807244	non-coding (NR_003291, exon 1 of 10)	non-coding (NR_003291, exon 1 of 10)	TFAP2A-AS2	TFAP2A antisense RNA 2	ncRNA
	chr19	55657792	55657797	intron (NM_001291774, intron 5 of 13)	intron (NM_001291774, intron 5 of 13)	LINC01833	long intergenic non-protein coding RNA 1833	ncRNA
	chr3	44037341	44037346	Intergenic	CpG
	chr21	43305618	43305623	3' UTR (NM_015500, exon 14 of 14)	3' UTR (NM_015500, exon 14 of 14)	PRICKLE1	prickle planar cell polarity protein 1	protein-coding
	chr4	190995255	190995260	Intergenic	CpG	ETV4	ETS variant 4	protein-coding
	chr17	76338057	76338062	Intergenic	CpG	FBXL5	F-box and leucine rich repeat protein 5	protein-coding
	chr16	16452687	16452692	intron (NR_146336, intron 20 of 34)	intron (NR_146336, intron 20 of 34)	RECQL4	RecQ like helicase 4	protein-coding
	chr4	153457453	153457458	promoter-TSS (NM_001349798)	promoter-TSS (NM_001349798)	PDP1	pyruvate dehyrogenase phosphatase catalytic subunit 1	protein-coding
	chr3	197354407	197354412	intron (NR_003266, intron 1 of 7)	CpG	SAMD11	sterile alpha motif domain containing 11	protein-coding
	chr9	42254938	42254943	Intergenic	GSATII|Satellite|centr	C1orf21	chromosome 1 open reading frame 21	protein-coding
	chr8	12051452	12051457	intron (NR_003494, intron 1 of 5)	CpG	NPBWR1	neuropeptides B and W receptor 1	protein-coding
	chr15	82737718	82737723	intron (NM_001164465, intron 8 of 9)	CpG	CALD1	caldesmon 1	protein-coding
	chr14	105261410	105261415	intron (NM_001014432, intron 1 of 14)	CpG	IMPDH1	inosine monophosphate dehydrogenase 1	protein-coding
	chr15	83001815	83001820	intron (NM_001164465, intron 6 of 9)	CpG	LHX5-AS1	LHX5 antisense RNA 1	ncRNA
	chr19	4065387	4065392	intron (NM_015898, intron 1 of 2)	CpG	OAZ1	ornithine decarboxylase antizyme 1	protein-coding
	chr1	148901931	148901936	promoter-TSS (NR_111000)	promoter-TSS (NR_111000)	TBX3	T-box transcription factor 3	protein-coding
	chr1	161417044	161417049	Intergenic	CpG	LOC100131496	uncharacterized LOC100131496	ncRNA
	chr13	112997593	112997598	Intergenic	CpG	BNC2-AS1	BNC2 antisense RNA 1	ncRNA
	chr6	12009412	12009417	Intergenic	G-rich|Low_complexity|Low_complexity	CLSTN1	calsyntenin 1	protein-coding
	chr5	172111263	172111268	intron (NM_001142651, intron 3 of 4)	intron (NM_001142651, intron 3 of 4)	PPP1CC	protein phosphatase 1 catalytic subunit gamma	protein-coding
	chr12	3123966	3123971	intron (NM_201441, intron 5 of 11)	intron (NM_201441, intron 5 of 11)	ABR	ABR activator of RhoGEF and GTPase	protein-coding
	chr7	150655453	150655458	exon (NM_172056, exon 4 of 9)	exon (NM_172056, exon 4 of 9)	ZBTB10	zinc finger and BTB domain containing 10	protein-coding
	chr2	239756786	239756791	promoter-TSS (NR_157851)	promoter-TSS (NR_157851)	RASSF7	Ras association domain family member 7	protein-coding
	chr16	18495719	18495724	promoter-TSS (NR_146331)	promoter-TSS (NR_146331)	TMEM63A	transmembrane protein 63A	protein-coding
	chr9	42255957	42255962	Intergenic	GSATII|Satellite|centr	SLC25A33	solute carrier family 25 member 33	protein-coding
	chr15	21987943	21987948	Intergenic	CpG	KANK1	KN motif and ankyrin repeat domains 1	protein-coding
	chr14	25051290	25051295	Intergenic	Intergenic	C5orf49	chromosome 5 open reading frame 49	protein-coding
	chr2	90414093	90414098	Intergenic	CpG	CYGB	cytoglobin	protein-coding
	chr10	135238263	135238268	promoter-TSS (NM_001012508)	promoter-TSS (NM_001012508)	FOXD4L5	forkhead box D4 like 5	protein-coding
	chr9	115839251	115839256	Intergenic	CpG	MIR4683	microRNA 4683	ncRNA
	chr13	42614921	42614926	intron (NM_001204504, intron 1 of 29)	CpG	C18orf65	chromosome 18 open reading frame 65	protein-coding
	chr13	19183178	19183183	Intergenic	CpG	DNAH7	dynein axonemal heavy chain 7	protein-coding
	chr1	17199330	17199335	non-coding (NR_135765, exon 1 of 2).2	non-coding (NR_135765, exon 1 of 2).2	MRPL28	mitochondrial ribosomal protein L28	protein-coding
	chr2	173940750	173940755	intron (NM_133646, intron 1 of 11)	CpG	CACNA1I	calcium voltage-gated channel subunit alpha1 I	protein-coding
	chr15	81410913	81410918	Intergenic	CpG	PCP4	Purkinje cell protein 4	protein-coding
	chr3	197381269	197381274	Intergenic	Intergenic	MIR1302-7	microRNA 1302-7	ncRNA
	chr1	110613358	110613363	promoter-TSS (NM_006492)	promoter-TSS (NM_006492)	ARID1A	AT-rich interaction domain 1A	protein-coding
	chr9	130619634	130619639	Intergenic	Intergenic	ICAM1	intercellular adhesion molecule 1	protein-coding
	chr9	115823603	115823608	Intergenic	Intergenic	TBC1D3G	TBC1 domain family member 3G	protein-coding
	chr20	52791518	52791523	promoter-TSS (NM_001128915)	promoter-TSS (NM_001128915)	IRF7	interferon regulatory factor 7	protein-coding
	chr2	191208795	191208800	intron (NM_002194, intron 1 of 5)	CpG	LINC02106	long intergenic non-protein coding RNA 2106	ncRNA
	chr10	64684264	64684269	Intergenic	MER52C|LTR|ERV1	GRM5	glutamate metabotropic receptor 5	protein-coding
	chr4	185570379	185570384	promoter-TSS (NM_001345895)	promoter-TSS (NM_001345895)	CCND2-AS1	CCND2 antisense RNA 1	ncRNA
	chr1	228777556	228777561	Intergenic	CpG-2319	C6orf141	chromosome 6 open reading frame 141	protein-coding
	chr1	228755183	228755188	promoter-TSS (NR_023363).5	promoter-TSS (NR_023363).5	NOS1	nitric oxide synthase 1	protein-coding
	chr9	115844693	115844698	Intergenic	CpG	PCBP3	poly(rC) binding protein 3	protein-coding
	chr10	99798232	99798237	Intergenic	Intergenic	TSHZ3	teashirt zinc finger homeobox 3	protein-coding
	chr17	84524	84529	intron (NM_001190411, intron 6 of 8)	intron (NM_001190411, intron 6 of 8)	AAMP	angio associated migratory cell protein	protein-coding
	chr1	17199118	17199123	non-coding (NR_135765, exon 1 of 2).2	non-coding (NR_135765, exon 1 of 2).2	LINC01270	long intergenic non-protein coding RNA 1270	ncRNA
	chr19	50969680	50969685	TTS (NM_001308429)	TTS (NM_001308429)	C10orf120	chromosome 10 open reading frame 120	protein-coding
	chr1	161439081	161439086	Intergenic	CpG	LOC105373100	uncharacterized LOC105373100	ncRNA
	chr15	27076470	27076475	Intergenic	LTR12C|LTR|ERV1	CLIP1	CAP-Gly domain containing linker protein 1	protein-coding
	chr19	17518543	17518548	intron (NR_130765, intron 3 of 4)	LTR13|LTR|ERVK	CPNE5	copine 5	protein-coding
	chr16	89556287	89556292	intron (NM_001256182, intron 1 of 13)	CpG	SUV39H2	suppressor of variegation 3-9 homolog 2	protein-coding
	chr1	24306386	24306391	intron (NM_001191007, intron 1 of 5).2	CpG	LINC00561	long intergenic non-protein coding RNA 561	ncRNA
	chr3	182044995	182045000	Intergenic	Intergenic	C5orf66-AS1	C5orf66 antisense RNA 1	ncRNA
	chr7	32358066	32358071	intron (NM_001322059, intron 1 of 17)	intron (NM_001322059, intron 1 of 17)	HMSD	histocompatibility minor serpin domain containing	protein-coding
	chr7	3340840	3340845	promoter-TSS (NM_152744)	promoter-TSS (NM_152744)	YIPF1	Yip1 domain family member 1	protein-coding
	chr1	29175	29180	intron (NR_024540, intron 1 of 10)	CpG	LOC442497	uncharacterized LOC442497	ncRNA
	chr3	53080286	53080291	promoter-TSS (NM_016329)	promoter-TSS (NM_016329)	DSTN	destrin, actin depolymerizing factor	protein-coding
	chr3	49723362	49723367	non-coding (NR_146060, exon 10 of 17)	non-coding (NR_146060, exon 10 of 17)	UNC80	unc-80 homolog, NALCN channel complex subunit	protein-coding
	chr3	196255706	196255711	Intergenic	CpG	SLC18A2	solute carrier family 18 member A2	protein-coding
	chr8	12051120	12051125	intron (NR_003494, intron 1 of 5)	CpG	VASH2	vasohibin 2	protein-coding
	chr16	1821490	1821495	TTS (NM_023936)	TTS (NM_023936)	DMKN	dermokine	protein-coding
	chr8	9741892	9741897	Intergenic	LTR16B2|LTR|ERVL	TNNI2	troponin I2, fast skeletal type	protein-coding
	chr17	36102829	36102834	intron (NM_001304286, intron 1 of 6)	CpG	MIR190A	microRNA 190a	ncRNA
	chr6	11044245	11044250	promoter-TSS (NR_038962)	promoter-TSS (NR_038962)	LOC101929116	uncharacterized LOC101929116	ncRNA
	chr11	82115016	82115021	promoter-TSS (NR_120571)	promoter-TSS (NR_120571)	STXBP5	syntaxin binding protein 5	protein-coding
	chr5	131832684	131832689	Intergenic	CpG	LINC02622	long intergenic non-protein coding RNA 2622	ncRNA
	chr2	200468876	200468881	Intergenic	CpG	RP1L1	RP1 like 1	protein-coding
	chr6	166720802	166720807	exon (NM_175922, exon 1 of 1)	exon (NM_175922, exon 1 of 1)	ZIC1	Zic family member 1	protein-coding
	chr4	191011732	191011737	Intergenic	CpG	MTERF4	mitochondrial transcription termination factor 4	protein-coding
	chr9	970832	970837	Intergenic	CpG	PLCB3	phospholipase C beta 3	protein-coding
	chr7	27182628	27182633	intron (NM_019102, intron 1 of 1)	CpG	USP36	ubiquitin specific peptidase 36	protein-coding
	chr16	33039243	33039248	Intergenic	CpG	HMX1	H6 family homeobox 1	protein-coding
	chr11	63706864	63706869	promoter-TSS (NM_001300800)	promoter-TSS (NM_001300800)	TUBB4A	tubulin beta 4A class IVa	protein-coding
	chr7	2394666	2394671	exon (NM_001362791, exon 1 of 19)	exon (NM_001362791, exon 1 of 19)	PYURF	PIGY upstream reading frame	protein-coding
	chr4	31997931	31997936	Intergenic	LTR12C|LTR|ERV1	NPTX1	neuronal pentraxin 1	protein-coding
	chr4	4144932	4144937	Intergenic	CpG	LINGO1	leucine rich repeat and Ig domain containing 1	protein-coding
	chr1	228755220	228755225	promoter-TSS (NR_023363).5	promoter-TSS (NR_023363).5	B3GNTL1	UDP-GlcNAc:betaGal beta-1,3-N-acetylglucosaminyltransferase like 1	protein-coding
	chr1	228779797	228779802	promoter-TSS (NR_023363).9	promoter-TSS (NR_023363).9	MIB2	mindbomb E3 ubiquitin protein ligase 2	protein-coding
	chr5	177433756	177433761	promoter-TSS (NR_149722)	promoter-TSS (NR_149722)	WNT1	Wnt family member 1	protein-coding
	chr1	54940668	54940673	Intergenic	CpG	C5orf30	chromosome 5 open reading frame 30	protein-coding
	chr8	26437127	26437132	intron (NM_001244604, intron 1 of 13)	intron (NM_001244604, intron 1 of 13)	WDR45B	WD repeat domain 45B	protein-coding
	chr1	161425247	161425252	Intergenic	CpG	MIR183	microRNA 183	ncRNA
	chr1	214454418	214454423	promoter-TSS (NM_020197)	promoter-TSS (NM_020197)	LOC105375800	chromosome 12 open reading frame 49 pseudogene	pseudo
	chr6	170605081	170605086	intron (NM_001286380, intron 1 of 10)	CpG	ZNF329	zinc finger protein 329	protein-coding
	chr10	124894113	124894118	Intergenic	CpG	LRFN1	leucine rich repeat and fibronectin type III domain containing 1	protein-coding
	chr7	22861067	22861072	intron (NM_019059, intron 1 of 2)	AluSz6|SINE|Alu	FOXD3-AS1	FOXD3 antisense RNA 1	ncRNA
	chr10	123925660	123925665	intron (NM_001291878, intron 1 of 16)	intron (NM_001291878, intron 1 of 16)	LOC105371485	uncharacterized LOC105371485	ncRNA
	chr15	30865190	30865195	non-coding (NR_026858, exon 2 of 5).2	non-coding (NR_026858, exon 2 of 5).2	FAM86C1	family with sequence similarity 86 member C1	protein-coding
	chr1	15480488	15480493	intron (NM_018022, intron 1 of 2)	CpG	POP4	POP4 homolog, ribonuclease P/MRP subunit	protein-coding
	chr19	51685468	51685473	promoter-TSS (NR_110732)	promoter-TSS (NR_110732)	LOC101927907	uncharacterized LOC101927907	ncRNA
	chr6	32551870	32551875	intron (NM_001243965, intron 4 of 7).2	CpG	LOC100130298	hCG1816373-like	ncRNA
	chr10	48952453	48952458	promoter-TSS (NR_111968)	promoter-TSS (NR_111968)	ZNF750	zinc finger protein 750	protein-coding
	chr16	85111070	85111075	exon (NM_001297766, exon 6 of 8)	exon (NM_001297766, exon 6 of 8)	CD300E	CD300e molecule	protein-coding
	chr18	24236770	24236775	intron (NM_001258222, intron 1 of 4)	CpG	RTKN	rhotekin	protein-coding
	chr9	70717908	70717913	Intergenic	Intergenic	FFAR4	free fatty acid receptor 4	protein-coding
	chr19	40388568	40388573	intron (NM_003890, intron 18 of 35)	LTR41|LTR|ERVL	EEF2K	eukaryotic elongation factor 2 kinase	protein-coding
	chr1	48463033	48463038	promoter-TSS (NM_001194986)	promoter-TSS (NM_001194986)	CBX7	chromobox 7	protein-coding
	chr8	124084905	124084910	promoter-TSS (NM_001363151)	promoter-TSS (NM_001363151)	MTA2	metastasis associated 1 family member 2	protein-coding
	chr9	97353569	97353574	intron (NM_003837, intron 1 of 6)	LTR12E|LTR|ERV1	HS3ST3B1	heparan sulfate-glucosamine 3-sulfotransferase 3B1	protein-coding
	chr21	38013088	38013093	Intergenic	Intergenic	NKAIN3	sodium/potassium transporting ATPase interacting 3	protein-coding
	chr1	200856400	200856405	Intergenic	Intergenic	MAPRE2	microtubule associated protein RP/EB family member 2	protein-coding
	chr15	65670191	65670196	5' UTR (NM_004884, exon 1 of 14)	5' UTR (NM_004884, exon 1 of 14)	PTK2B	protein tyrosine kinase 2 beta	protein-coding
	chr16	32857775	32857780	Intergenic	CpG	LINC01262	long intergenic non-protein coding RNA 1262	ncRNA
	chr14	94291585	94291590	Intergenic	GC_rich|Low_complexity|Low_complexity	POU3F2	POU class 3 homeobox 2	protein-coding
	chr4	190997125	190997130	Intergenic	CpG	CCDC92	coiled-coil domain containing 92	protein-coding
	chr11	8615588	8615593	promoter-TSS (NM_001352397)	promoter-TSS (NM_001352397)	ECEL1	endothelin converting enzyme like 1	protein-coding
	chr18	12306463	12306468	Intergenic	Intergenic	DHRS3	dehydrogenase/reductase 3	protein-coding
	chr1	161427108	161427113	Intergenic	CpG	CEMIP2	cell migration inducing hyaluronidase 2	protein-coding
	chr8	144137532	144137537	Intergenic	Intergenic	BLOC1S4	biogenesis of lysosomal organelles complex 1 subunit 4	protein-coding
	chr14	106025986	106025991	Intergenic	CpG	FAM53A	family with sequence similarity 53 member A	protein-coding
	chr11	31832055	31832060	promoter-TSS (NM_001368889)	promoter-TSS (NM_001368889)	LOC105375423	uncharacterized LOC105375423	ncRNA
	chr11	318379	318384	Intergenic	CpG	ZNF469	zinc finger protein 469	protein-coding
	chr19	49004520	49004525	intron (NM_001080434, intron 10 of 15)	CpG	LOC100287846	uncharacterized LOC100287846	ncRNA
	chr16	32321875	32321880	Intergenic	CpG	SZRD1	SUZ RNA binding domain containing 1	protein-coding
	chr17	42864312	42864317	Intergenic	Intergenic	RMC1	regulator of MON1-CCZ1	protein-coding
	chr6	31324994	31324999	promoter-TSS (NM_005514).2	promoter-TSS (NM_005514).2	GIMD1	GIMAP family P-loop NTPase domain containing 1	protein-coding
	chr2	114341854	114341859	intron (NR_024077, intron 1 of 10)	CpG	IRF2BP1	interferon regulatory factor 2 binding protein 1	protein-coding
	chr11	74442372	74442377	promoter-TSS (NM_015424)	promoter-TSS (NM_015424)	MARCKS	myristoylated alanine rich protein kinase C substrate	protein-coding
	chr22	21321844	21321849	intron (NM_001146288, intron 1 of 19)	intron (NM_001146288, intron 1 of 19)	ATP6V1FNB	ATP6V1F neighbor	protein-coding
	chr9	43685063	43685068	promoter-TSS (NR_111893)	promoter-TSS (NR_111893)	FOXF2	forkhead box F2	protein-coding
	chr1	228761897	228761902	promoter-TSS (NR_023363).8	promoter-TSS (NR_023363).8	FGR	FGR proto-oncogene, Src family tyrosine kinase	protein-coding
	chr1	228748497	228748502	promoter-TSS (NR_023363).2	promoter-TSS (NR_023363).2	CA4	carbonic anhydrase 4	protein-coding
	chr8	7468984	7468989	Intergenic	CpG	ZNF804B	zinc finger protein 804B	protein-coding
	chr1	240656452	240656457	exon (NM_022469, exon 2 of 2)	exon (NM_022469, exon 2 of 2)	C20orf85	chromosome 20 open reading frame 85	protein-coding
	chr9	115833805	115833810	Intergenic	CpG	MIR3180-4	microRNA 3180-4	ncRNA
	chr1	228781991	228781996	promoter-TSS (NR_023363).10	promoter-TSS (NR_023363).10	LINC00922	long intergenic non-protein coding RNA 922	ncRNA
	chr4	9475949	9475954	Intergenic	Intergenic	LMX1B	LIM homeobox transcription factor 1 beta	protein-coding
	chr2	101767851	101767856	promoter-TSS (NM_001330348)	promoter-TSS (NM_001330348)	NKX1-1	NK1 homeobox 1	protein-coding
	chr2	91670017	91670022	Intergenic	CpG	MAZ	MYC associated zinc finger protein	protein-coding
	chr10	977401	977406	5' UTR (NM_001351277, exon 1 of 18)	5' UTR (NM_001351277, exon 1 of 18)	HTR1B	5-hydroxytryptamine receptor 1B	protein-coding
	chr17	21561802	21561807	Intergenic	Intergenic	XIRP2	xin actin binding repeat containing 2	protein-coding
	chr19	29218580	29218585	promoter-TSS (NR_110759)	promoter-TSS (NR_110759)	ONECUT3	one cut homeobox 3	protein-coding
	chr5	132149260	132149265	5' UTR (NM_175873, exon 1 of 1)	5' UTR (NM_175873, exon 1 of 1)	EFNA2	ephrin A2	protein-coding
	chr13	19183909	19183914	Intergenic	CpG	SERPINB9P1	serpin family B member 9 pseudogene 1	pseudo
	chr9	45729354	45729359	Intergenic	SST1|Satellite|centr	RHPN1	rhophilin Rho GTPase binding protein 1	protein-coding
	chr4	191008435	191008440	Intergenic	CpG	SFRP5	secreted frizzled related protein 5	protein-coding
	chr14	76843573	76843578	intron (NM_004452, intron 1 of 10)	CpG	PEPD	peptidase D	protein-coding
	chr1	144568152	144568157	intron (NM_001278267, intron 52 of 130)	intron (NM_001278267, intron 52 of 130)	DOK1	docking protein 1	protein-coding
	chr5	1523699	1523704	intron (NM_024830, intron 1 of 13)	CpG	OSR1	odd-skipped related transcription factor 1	protein-coding
	chr9	67926303	67926308	promoter-TSS (NM_032250)	promoter-TSS (NM_032250)	ABLIM2	actin binding LIM protein family member 2	protein-coding
	chr9	66500934	66500939	non-coding (NR_024496, exon 2 of 2)	non-coding (NR_024496, exon 2 of 2)	ZDHHC24	zinc finger DHHC-type containing 24	protein-coding
	chr4	3495246	3495251	3' UTR (NM_001164673, exon 7 of 7)	3' UTR (NM_001164673, exon 7 of 7)	LINC00543	long intergenic non-protein coding RNA 543	ncRNA
	chr5	180100999	180101004	Intergenic	CpG	RCAN1	regulator of calcineurin 1	protein-coding
	chr17	20185276	20185281	intron (NM_001033553, intron 12 of 14)	intron (NM_001033553, intron 12 of 14)	C16orf54	chromosome 16 open reading frame 54	protein-coding
	chr21	44496973	44496978	promoter-TSS (NR_148682)	promoter-TSS (NR_148682)	AVL9	AVL9 cell migration associated	protein-coding
	chr7	752245	752250	promoter-TSS (NM_002735)	promoter-TSS (NM_002735)	B4GALNT4	beta-1,4-N-acetyl-galactosaminyltransferase 4	protein-coding
	chr19	911992	911997	intron (NM_138774, intron 1 of 7)	CpG	GLRX3	glutaredoxin 3	protein-coding
	chr2	5831928	5831933	promoter-TSS (NM_003108)	promoter-TSS (NM_003108)	HIPK3	homeodomain interacting protein kinase 3	protein-coding
	chr1	16974822	16974827	non-coding (NR_027504, exon 7 of 14)	non-coding (NR_027504, exon 7 of 14)	NOL11	nucleolar protein 11	protein-coding
	chr8	12293393	12293398	intron (NR_148877, intron 1 of 4).2	CpG	LOC388780	uncharacterized LOC388780	ncRNA
	chr2	97534899	97534904	intron (NM_017789, intron 1 of 14)	CpG	B4GALNT3	beta-1,4-N-acetyl-galactosaminyltransferase 3	protein-coding
	chr22	42949807	42949812	promoter-TSS (NM_001284334)	promoter-TSS (NM_001284334)	INHBB	inhibin subunit beta B	protein-coding
	chr8	8086249	8086254	non-coding (NR_024362, exon 1 of 8)	non-coding (NR_024362, exon 1 of 8)	TM7SF2	transmembrane 7 superfamily member 2	protein-coding
	chr2	232276827	232276832	Intergenic	CpG	ITPK1	inositol-tetrakisphosphate 1-kinase	protein-coding
	chr2	178077321	178077326	promoter-TSS (NR_138470)	promoter-TSS (NR_138470)	JAK1	Janus kinase 1	protein-coding
	chr4	56502305	56502310	exon (NM_001292045, exon 1 of 9)	exon (NM_001292045, exon 1 of 9)	PADI2	peptidyl arginine deiminase 2	protein-coding
	chr20	60405816	60405821	intron (NM_001252339, intron 3 of 14)	intron (NM_001252339, intron 3 of 14)	DNAJC22	DnaJ heat shock protein family (Hsp40) member C22	protein-coding
	chr10	134303576	134303581	Intergenic	Intergenic	TJP2	tight junction protein 2	protein-coding
	chr3	170075832	170075837	intron (NM_005414, intron 1 of 6)	CpG	OLFM2	olfactomedin 2	protein-coding
	chr4	4144844	4144849	Intergenic	CpG	SAMD4A	sterile alpha motif domain containing 4A	protein-coding
	chr4	9476935	9476940	Intergenic	SATR1|Satellite|Satellite	SNTA1	syntrophin alpha 1	protein-coding
	chr1	16861800	16861805	non-coding (NR_135765, exon 1 of 2)	non-coding (NR_135765, exon 1 of 2)	LINC01082	long intergenic non-protein coding RNA 1082	ncRNA
	chr8	118053316	118053321	intron (NM_001172815, intron 2 of 10)	intron (NM_001172815, intron 2 of 10)	PADI1	peptidyl arginine deiminase 1	protein-coding
	chr17	60555375	60555380	Intergenic	Intergenic	MIR7843	microRNA 7843	ncRNA
	chr11	311397	311402	Intergenic	CpG	ZSCAN20	zinc finger and SCAN domain containing 20	protein-coding
	chr7	101961850	101961855	exon (NM_001359229, exon 7 of 7)	exon (NM_001359229, exon 7 of 7)	HEY2	hes related family bHLH transcription factor with YRPW motif 2	protein-coding
	chr7	102157830	102157835	intron (NM_001277335, intron 1 of 19)	CpG	PIWIL1	piwi like RNA-mediated gene silencing 1	protein-coding
	chr22	24373409	24373414	3' UTR (NM_001354469, exon 1 of 1)	3' UTR (NM_001354469, exon 1 of 1)	SDR16C5	short chain dehydrogenase/reductase family 16C member 5	protein-coding
	chr7	153446297	153446302	intron (NM_001364500, intron 2 of 26)	CpG-25084	ARHGEF10L	Rho guanine nucleotide exchange factor 10 like	protein-coding
	chr2	163883019	163883024	Intergenic	LTR12C|LTR|ERV1	SEC16A	SEC16 homolog A, endoplasmic reticulum export factor	protein-coding
	chr14	61655109	61655114	Intergenic	Intergenic	EXOC3-AS1	EXOC3 antisense RNA 1	ncRNA
	chr19	22891902	22891907	Intergenic	CpG	IRF7	interferon regulatory factor 7	protein-coding
	chr17	3660748	3660753	intron (NM_002208, intron 9 of 30)	L2b|LINE|L2	TIPARP	TCDD inducible poly(ADP-ribose) polymerase	protein-coding
	chr1	35395041	35395046	intron (NM_001080418, intron 1 of 11)	CpG	HIST2H2AA4	histone cluster 2 H2A family member a4	protein-coding
	chr15	78913311	78913316	promoter-TSS (NM_000743)	promoter-TSS (NM_000743)	PXDC1	PX domain containing 1	protein-coding
	chr3	123168742	123168747	Intergenic	C-rich|Low_complexity|Low_complexity	FAM72B	family with sequence similarity 72 member B	protein-coding
	chr12	58013171	58013176	promoter-TSS (NM_133489)	promoter-TSS (NM_133489)	PLXNC1	plexin C1	protein-coding
	chr4	190995714	190995719	Intergenic	CpG	RNF168	ring finger protein 168	protein-coding
	chr5	6583324	6583329	promoter-TSS (NR_024424)	promoter-TSS (NR_024424)	LOC100288162	uncharacterized LOC100288162	ncRNA
	chr17	21906714	21906719	intron (NR_027084, intron 1 of 1)	intron (NR_027084, intron 1 of 1)	NMT2	N-myristoyltransferase 2	protein-coding
	chr5	5271590	5271595	intron (NR_136935, intron 17 of 21)	intron (NR_136935, intron 17 of 21)	LOC105369438	uncharacterized LOC105369438	ncRNA
	chr7	74180950	74180955	Intergenic	Intergenic	CUX1	cut like homeobox 1	protein-coding
	chr4	191013605	191013610	Intergenic	CpG	HOXB13	homeobox B13	protein-coding
	chr6	29856101	29856106	intron (NR_001434, intron 2 of 7)	CpG-21897	AK5	adenylate kinase 5	protein-coding
	chr17	48986787	48986792	Intergenic	Intergenic	EPB41L1	erythrocyte membrane protein band 4.1 like 1	protein-coding
	chr8	144790216	144790221	promoter-TSS (NM_001162914)	promoter-TSS (NM_001162914)	FANCD2	FA complementation group D2	protein-coding
	chr4	1005510	1005515	promoter-TSS (NM_001004356)	promoter-TSS (NM_001004356)	KCNQ2	potassium voltage-gated channel subfamily Q member 2	protein-coding
	chr3	127174550	127174555	Intergenic	CpG	TESC-AS1	TESC antisense RNA 1 (head to head)	ncRNA
	chr1	149146208	149146213	Intergenic	CpG	GMPPB	GDP-mannose pyrophosphorylase B	protein-coding
	chr1	30225148	30225153	Intergenic	Intergenic	COA6-AS1	COA6 antisense RNA 1	ncRNA
	chr17	32906007	32906012	non-coding (NR_160787, exon 1 of 2)	non-coding (NR_160787, exon 1 of 2)	KCNAB2	potassium voltage-gated channel subfamily A regulatory beta subunit 2	protein-coding
	chr17	65439106	65439111	intron (NM_181671, intron 1 of 9)	intron (NM_181671, intron 1 of 9)	IGFBP3	insulin like growth factor binding protein 3	protein-coding
	chr4	961794	961799	exon (NM_001347, exon 6 of 23)	exon (NM_001347, exon 6 of 23)	TALDO1	transaldolase 1	protein-coding
	chr6	2902463	2902468	intron (NM_004155, intron 1 of 6)	intron (NM_004155, intron 1 of 6)	GNA12	G protein subunit alpha 12	protein-coding
	chr1	39044449	39044454	Intergenic	CpG	NPIPB2	nuclear pore complex interacting protein family, member B2	protein-coding
	chr17	65401	65406	intron (NM_001190411, intron 8 of 8)	intron (NM_001190411, intron 8 of 8)	B4GALT1-AS1	B4GALT1 antisense RNA 1	ncRNA
	chr7	19156776	19156781	non-coding (NR_149001, exon 1 of 3)	non-coding (NR_149001, exon 1 of 3)	ACTG1	actin gamma 1	protein-coding
	chr1	228782028	228782033	promoter-TSS (NR_023363).10	promoter-TSS (NR_023363).10	C17orf99	chromosome 17 open reading frame 99	protein-coding
	chr9	41937116	41937121	Intergenic	CpG	FBXL18	F-box and leucine rich repeat protein 18	protein-coding
	chr22	24372802	24372807	promoter-TSS (NM_001354469)	promoter-TSS (NM_001354469)	WFIKKN2	WAP, follistatin/kazal, immunoglobulin, kunitz and netrin domain containing 2	protein-coding
	chr19	7294401	7294406	promoter-TSS (NM_001079817)	promoter-TSS (NM_001079817)	AGO2	argonaute RISC catalytic component 2	protein-coding
	chr5	373352	373357	intron (NM_001242412, intron 3 of 10)	intron (NM_001242412, intron 3 of 10)	CHADL	chondroadherin like	protein-coding
	chr1	17086130	17086135	non-coding (NR_135824, exon 2 of 11)	non-coding (NR_135824, exon 2 of 11)	LINC00304	long intergenic non-protein coding RNA 304	ncRNA
	chr15	82797665	82797670	intron (NR_026811, intron 1 of 7)	CpG	LINC01597	long intergenic non-protein coding RNA 1597	ncRNA
	chr7	158789604	158789609	Intergenic	CpG	KCNH5	potassium voltage-gated channel subfamily H member 5	protein-coding
	chr7	28219409	28219414	promoter-TSS (NR_034097)	promoter-TSS (NR_034097)	MAST4	microtubule associated serine/threonine kinase family member 4	protein-coding
	chr15	34786561	34786566	Intergenic	CpG	GUSBP2	GUSB pseudogene 2	pseudo
	chr11	65321416	65321421	intron (NM_001164266, intron 2 of 26)	CpG	SNTB1	syntrophin beta 1	protein-coding
	chr10	135493917	135493922	Intergenic	CpG	LINC02387	long intergenic non-protein coding RNA 2387	ncRNA
	chr3	195385048	195385053	intron (NR_003265, intron 1 of 14)	CpG	CDH23	cadherin related 23	protein-coding
	chr8	144810548	144810553	exon (NM_198488, exon 5 of 5)	exon (NM_198488, exon 5 of 5)	SNTB1	syntrophin beta 1	protein-coding
	chr1	24882344	24882349	promoter-TSS (NM_001010980)	promoter-TSS (NM_001010980)	LINC01835	long intergenic non-protein coding RNA 1835	protein-coding
	chr7	127841520	127841525	Intergenic	CpG	PKD1	polycystin 1, transient receptor potential channel interacting	protein-coding
	chr1	228775325	228775330	Intergenic	CpG-2319	ITGA2B	integrin subunit alpha 2b	protein-coding
	chr6	167764909	167764914	Intergenic	CpG	MIR3085	microRNA 3085	ncRNA
	chr1	156186355	156186360	intron (NM_001199664, intron 1 of 4)	CpG	LOC112267871	uncharacterized LOC112267871	ncRNA
	chr15	79092727	79092732	exon (NM_014272, exon 2 of 24)	exon (NM_014272, exon 2 of 24)	PICALM	phosphatidylinositol binding clathrin assembly protein	protein-coding
	chr17	58217719	58217724	Intergenic	Intergenic	KCNN3	potassium calcium-activated channel subfamily N member 3	protein-coding
	chr4	190943781	190943786	Intergenic	CpG	IL20RB	interleukin 20 receptor subunit beta	protein-coding
	chr1	146009661	146009666	intron (NR_146087, intron 1 of 7)	LTR12C|LTR|ERV1	TTC14	tetratricopeptide repeat domain 14	protein-coding
	chr10	102790619	102790624	promoter-TSS (NM_030971)	promoter-TSS (NM_030971)	FASTK	Fas activated serine/threonine kinase	protein-coding
	chr6	7109066	7109071	intron (NM_001003699, intron 1 of 12)	CpG	GAP43	growth associated protein 43	protein-coding
	chr5	140559223	140559228	exon (NM_019120, exon 1 of 1)	exon (NM_019120, exon 1 of 1)	ARHGAP8	Rho GTPase activating protein 8	protein-coding
	chr10	104168924	104168929	non-coding (NR_073110, exon 1 of 8)	non-coding (NR_073110, exon 1 of 8)	MIR6731	microRNA 6731	ncRNA
	chr10	135044640	135044645	exon (NM_003577, exon 2 of 2)	exon (NM_003577, exon 2 of 2)	RRP9	ribosomal RNA processing 9, U3 small nucleolar RNA binding protein	protein-coding
	chr17	31619043	31619048	exon (NM_183377, exon 1 of 10)	exon (NM_183377, exon 1 of 10)	UQCRFS1	ubiquinol-cytochrome c reductase, Rieske iron-sulfur polypeptide 1	protein-coding
	chr1	17085630	17085635	non-coding (NR_135824, exon 4 of 11)	non-coding (NR_135824, exon 4 of 11)	STARD9	StAR related lipid transfer domain containing 9	protein-coding
	chr9	112262175	112262180	Intergenic	CpG	MYBL1	MYB proto-oncogene like 1	protein-coding
	chr4	2043981	2043986	intron (NM_001141936, intron 1 of 3)	CpG-19493	LINC02574	long intergenic non-protein coding RNA 2574	ncRNA
	chr1	161440038	161440043	Intergenic	CpG	IFNL2	interferon lambda 2	protein-coding
	chr1	149832528	149832533	exon (NM_001034077, exon 1 of 1).2	exon (NM_001034077, exon 1 of 1).2	METTL9	methyltransferase like 9	protein-coding
	chr9	10208229	10208234	intron (NM_002839, intron 3 of 45)	intron (NM_002839, intron 3 of 45)	LOC101927446	uncharacterized LOC101927446	ncRNA
	chr10	135483525	135483530	Intergenic	CpG	SNTG1	syntrophin gamma 1	protein-coding
	chr16	32359672	32359677	Intergenic	CpG	UPK3BL1	uroplakin 3B like 1	protein-coding
	chr6	32632592	32632597	exon (NM_001243961, exon 2 of 6)	exon (NM_001243961, exon 2 of 6)	POP7	POP7 homolog, ribonuclease P/MRP subunit	protein-coding
	chr15	83002198	83002203	promoter-TSS (NR_120378)	promoter-TSS (NR_120378)	SOX1	SRY-box transcription factor 1	protein-coding
	chr16	6033370	6033375	Intergenic	Intergenic	CHST8	carbohydrate sulfotransferase 8	protein-coding
	chr5	180631780	180631785	promoter-TSS (NM_203296)	promoter-TSS (NM_203296)	SH2D6	SH2 domain containing 6	protein-coding
	chr16	28289240	28289245	Intergenic	Intergenic	EBF4	EBF family member 4	protein-coding
	chr3	50649335	50649340	promoter-TSS (NM_013324)	promoter-TSS (NM_013324)	HYI	hydroxypyruvate isomerase (putative)	protein-coding
	chr10	44162876	44162881	intron (NR_038867, intron 1 of 4)	CpG	LINC01873	long intergenic non-protein coding RNA 1873	ncRNA
	chr8	7923285	7923290	Intergenic	CpG	FAM201A	family with sequence similarity 201 member A	ncRNA
	chr4	191012194	191012199	Intergenic	CpG	MUC6	mucin 6, oligomeric mucus/gel-forming	protein-coding
	chr21	38654678	38654683	Intergenic	LTR12C|LTR|ERV1	CASC15	cancer susceptibility 15	ncRNA
	chr14	101035543	101035548	intron (NM_020836, intron 1 of 6)	intron (NM_020836, intron 1 of 6)	THBD	thrombomodulin	protein-coding
	chr11	2290193	2290198	3' UTR (NM_005170, exon 2 of 2)	3' UTR (NM_005170, exon 2 of 2)	LRRC10B	leucine rich repeat containing 10B	protein-coding
	chr10	135490607	135490612	Intergenic	CpG	LOC283710	uncharacterized LOC283710	protein-coding
	chr1	149288258	149288263	promoter-TSS (NR_145442)	promoter-TSS (NR_145442)	THEG5	testis highly expressed protein 5	protein-coding
	chr5	34245061	34245066	promoter-TSS (NR_146599)	promoter-TSS (NR_146599)	CDC20	cell division cycle 20	protein-coding
	chr9	115849635	115849640	Intergenic	CpG	IFI44	interferon induced protein 44	protein-coding
	chr1	161425525	161425530	Intergenic	CpG	MIR1-1HG-AS1	MIR1-1HG antisense RNA 1	ncRNA
	chr9	115839946	115839951	Intergenic	Intergenic	ANK1	ankyrin 1	protein-coding
	chr1	228750738	228750743	promoter-TSS (NR_023363).3	promoter-TSS (NR_023363).3	NOM1	nucleolar protein with MIF4G domain 1	protein-coding
	chr18	74207313	74207318	promoter-TSS (NM_001272093)	promoter-TSS (NM_001272093)	SEPTIN9	septin 9	protein-coding
	chr11	2813392	2813397	intron (NM_181798, intron 15 of 15)	CpG	SLC6A15	solute carrier family 6 member 15	protein-coding
	chr17	81038043	81038048	promoter-TSS (NM_001363853)	promoter-TSS (NM_001363853)	KANK3	KN motif and ankyrin repeat domains 3	protein-coding
	chr3	187462721	187462726	intron (NM_001706, intron 1 of 9)	intron (NM_001706, intron 1 of 9)	LILRB5	leukocyte immunoglobulin like receptor B5	protein-coding
	chr7	26415798	26415803	promoter-TSS (NR_136271)	promoter-TSS (NR_136271)	GALNT2	polypeptide N-acetylgalactosaminyltransferase 2	protein-coding
	chr12	122460862	122460867	intron (NM_020993, intron 1 of 5)	intron (NM_020993, intron 1 of 5)	KRT42P	keratin 42 pseudogene	pseudo
	chr9	115822908	115822913	Intergenic	CpG	EPHB3	EPH receptor B3	protein-coding
	chr17	48070736	48070741	intron (NM_005220, intron 2 of 2)	CpG	KIF7	kinesin family member 7	protein-coding
	chr9	115850139	115850144	Intergenic	CpG	BSN-DT	BSN divergent transcript	ncRNA
	chr4	1242211	1242216	intron (NM_001012614, intron 1 of 9)	CpG	GTPBP1	GTP binding protein 1	protein-coding
	chr1	161419727	161419732	Intergenic	CpG	MIR12126	microRNA 12126	ncRNA
	chr9	135282052	135282057	intron (NR_134525, intron 1 of 10)	CpG	UNC5A	unc-5 netrin receptor A	protein-coding
	chr7	100797627	100797632	promoter-TSS (NM_001283)	promoter-TSS (NM_001283)	AGAP2	ArfGAP with GTPase domain, ankyrin repeat and PH domain 2	protein-coding
	chr3	12705203	12705208	promoter-TSS (NM_001354690)	promoter-TSS (NM_001354690)	BMP6	bone morphogenetic protein 6	protein-coding
	chr10	108924605	108924610	promoter-TSS (NM_001206571)	promoter-TSS (NM_001206571)	MIR12128	microRNA 12128	ncRNA
	chr1	149672069	149672074	intron (NR_156691, intron 4 of 5)	CpG	CCDC88C	coiled-coil domain containing 88C	protein-coding
	chr20	29516301	29516306	non-coding (NR_145432, exon 2 of 2)	non-coding (NR_145432, exon 2 of 2)	LINC02120	long intergenic non-protein coding RNA 2120	ncRNA
	chr5	176211983	176211988	Intergenic	Intergenic	ARHGEF18	Rho/Rac guanine nucleotide exchange factor 18	protein-coding
	chr17	8066005	8066010	5' UTR (NM_001330125, exon 1 of 5)	5' UTR (NM_001330125, exon 1 of 5)	F2RL3	F2R like thrombin or trypsin receptor 3	protein-coding
	chr22	20379937	20379942	intron (NM_001242313, intron 7 of 8)	CpG-17549	MIR8082	microRNA 8082	ncRNA
	chr1	17240926	17240931	Intergenic	CpG	NHLRC4	NHL repeat containing 4	protein-coding
	chr17	76356301	76356306	promoter-TSS (NR_110845)	promoter-TSS (NR_110845)	IRAIN	IGF1R antisense imprinted non-protein coding RNA	ncRNA
	chr9	103361110	103361115	Intergenic	CpG	ARFGEF1	ADP ribosylation factor guanine nucleotide exchange factor 1	protein-coding
	chr2	233368341	233368346	Intergenic	CpG	LRRC71	leucine rich repeat containing 71	protein-coding
	chr22	43807118	43807123	promoter-TSS (NM_001044370)	promoter-TSS (NM_001044370)	MROH5	maestro heat like repeat family member 5 (gene/pseudogene)	protein-coding
	chr2	242787133	242787138	Intergenic	CpG	RAB34	RAB34, member RAS oncogene family	protein-coding
	chr17	34598323	34598328	intron (NM_001369499, intron 12 of 12)	CpG	LRRC8D	leucine rich repeat containing 8 VRAC subunit D	protein-coding
	chr5	17083794	17083799	Intergenic	LTR12C|LTR|ERV1	ZC2HC1C	zinc finger C2HC-type containing 1C	protein-coding
	chr4	631425	631430	intron (NM_000283, intron 3 of 21)	L1MC3|LINE|L1	CNOT6	CCR4-NOT transcription complex subunit 6	protein-coding
	chr16	3242908	3242913	intron (NM_001370640, intron 3 of 3)	CpG	ZACN	zinc activated ion channel	protein-coding
	chr14	105554757	105554762	Intergenic	CpG	CDH8	cadherin 8	protein-coding
	chr10	135480215	135480220	Intergenic	CpG	KCNK16	potassium two pore domain channel subfamily K member 16	protein-coding
	chr22	32366628	32366633	promoter-TSS (NR_149128)	promoter-TSS (NR_149128)	LRFN1	leucine rich repeat and fibronectin type III domain containing 1	protein-coding
	chr17	48071112	48071117	intron (NM_005220, intron 1 of 2)	CpG-10858	UNCX	UNC homeobox	protein-coding
	chr16	89989680	89989685	promoter-TSS (NM_006086)	promoter-TSS (NM_006086)	SNRNP200	small nuclear ribonucleoprotein U5 subunit 200	protein-coding
	chr15	30396466	30396471	intron (NR_026859, intron 1 of 4)	CpG	DBH	dopamine beta-hydroxylase	protein-coding
	chr8	143533047	143533052	intron (NM_001702, intron 1 of 30)	CpG	BHLHE41	basic helix-loop-helix family member e41	protein-coding
	chr15	85043903	85043908	Intergenic	CpG	LMO7	LIM domain 7	protein-coding
	chr14	105219297	105219302	promoter-TSS (NM_006427)	promoter-TSS (NM_006427)	LOC442497	uncharacterized LOC442497	ncRNA
	chr16	32823414	32823419	Intergenic	CpG	TCTN1	tectonic family member 1	protein-coding
	chr1	183605138	183605143	promoter-TSS (NM_001297669)	promoter-TSS (NM_001297669)	PHPT1	phosphohistidine phosphatase 1	protein-coding
	chr11	69453764	69453769	Intergenic	CpG	SLC5A7	solute carrier family 5 member 7	protein-coding
	chr7	73183869	73183874	exon (NM_001306, exon 1 of 1)	exon (NM_001306, exon 1 of 1)	HOXC-AS2	HOXC cluster antisense RNA 2	ncRNA
	chr19	39798503	39798508	exon (NM_020862, exon 2 of 2)	exon (NM_020862, exon 2 of 2)	DLGAP1	DLG associated protein 1	protein-coding
	chr5	2008424	2008429	Intergenic	CpG	LOC105371824	uncharacterized LOC105371824	ncRNA
	chr5	170847035	170847040	5' UTR (NM_003862, exon 1 of 5)	5' UTR (NM_003862, exon 1 of 5)	LOC390937	ETS domain-containing transcription factor ERF	protein-coding
	chr6	31324683	31324688	exon (NM_005514, exon 2 of 8).2	exon (NM_005514, exon 2 of 8).2	EN2	engrailed homeobox 2	protein-coding
	chr16	2848469	2848474	5' UTR (NM_001354586, exon 3 of 7)	5' UTR (NM_001354586, exon 3 of 7)	FIGN	fidgetin, microtubule severing factor	protein-coding
	chr11	120207053	120207058	promoter-TSS (NM_015313)	promoter-TSS (NM_015313)	NPIPA7	nuclear pore complex interacting protein family member A7	protein-coding
	chr17	71739314	71739319	intron (NM_001278587, intron 2 of 5)	intron (NM_001278587, intron 2 of 5)	PHF13	PHD finger protein 13	protein-coding
	chr1	161432355	161432360	Intergenic	CpG	MIR8081	microRNA 8081	ncRNA
	chr5	122181220	122181225	promoter-TSS (NM_014035)	promoter-TSS (NM_014035)	CCDC170	coiled-coil domain containing 170	protein-coding
	chr10	135486834	135486839	Intergenic	CpG	SPON1	spondin 1	protein-coding
	chr1	149286523	149286528	Intergenic	Intergenic	LRFN1	leucine rich repeat and fibronectin type III domain containing 1	protein-coding
	chr3	96495867	96495872	Intergenic	CpG	PCSK7	proprotein convertase subtilisin/kexin type 7	protein-coding
	chr1	228773084	228773089	Intergenic	CpG-2319	LOC101929901	uncharacterized LOC101929901	ncRNA
	chr6	161866180	161866185	intron (NM_013987, intron 8 of 10)	intron (NM_013987, intron 8 of 10)	ZNF469	zinc finger protein 469	protein-coding
	chr9	44992563	44992568	Intergenic	SST1|Satellite|centr	RAN	RAN, member RAS oncogene family	protein-coding
	chr15	34787189	34787194	Intergenic	CpG	CRP	C-reactive protein	protein-coding
	chr4	155702876	155702881	intron (NM_001277173, intron 1 of 4)	CpG	GPS2	G protein pathway suppressor 2	protein-coding
	chr8	47286168	47286173	Intergenic	GSAT|Satellite|centr	MIR10226	microRNA 10226	ncRNA
	chr22	26879935	26879940	promoter-TSS (NR_146313)	promoter-TSS (NR_146313)	IRX4	iroquois homeobox 4	protein-coding
	chr19	34973080	34973085	exon (NM_001080436, exon 1 of 8)	exon (NM_001080436, exon 1 of 8)	MEIS3P1	Meis homeobox 3 pseudogene 1	pseudo
	chr12	131783164	131783169	promoter-TSS (NR_135045)	promoter-TSS (NR_135045)	CCDC8	coiled-coil domain containing 8	protein-coding
	chr19	48833805	48833810	TTS (NM_001425)	TTS (NM_001425)	RTL6	retrotransposon Gag like 6	protein-coding
	chr7	5896317	5896322	Intergenic	L1MEc|LINE|L1	CHMP1A	charged multivesicular body protein 1A	protein-coding
	chr16	33966262	33966267	TTS (NR_162093)	TTS (NR_162093)	MIR3187	microRNA 3187	ncRNA
	chr1	17027258	17027263	intron (NR_026567, intron 6 of 10)	CpG-519	FBRSL1	fibrosin like 1	protein-coding
	chr17	36862008	36862013	intron (NM_005937, intron 1 of 19)	GC_rich|Low_complexity|Low_complexity	SPDYE1	speedy/RINGO cell cycle regulator family member E1	protein-coding
	chr6	167560566	167560571	Intergenic	MLT2C1|LTR|ERVL	LINC01833	long intergenic non-protein coding RNA 1833	ncRNA
	chr21	9826118	9826123	promoter-TSS (NR_162111)	promoter-TSS (NR_162111)	TESC	tescalcin	protein-coding
	chr4	71571202	71571207	intron (NM_001130709, intron 1 of 11)	CpG	EN2	engrailed homeobox 2	protein-coding
	chr17	36326323	36326328	Intergenic	Intergenic	SARM1	sterile alpha and TIR motif containing 1	protein-coding
	chr21	9826884	9826889	TTS (NR_037421)	TTS (NR_037421)	HOXA3	homeobox A3	protein-coding
	chr9	70402465	70402470	Intergenic	CpG	LIN7A	lin-7 homolog A, crumbs cell polarity complex component	protein-coding
	chr14	33408683	33408688	intron (NM_173159, intron 1 of 11)	intron (NM_173159, intron 1 of 11)	LOC101926935	uncharacterized LOC101926935	ncRNA
	chr17	19014593	19014598	Intergenic	CpG	LINC01250	long intergenic non-protein coding RNA 1250	ncRNA
	chr7	158789988	158789993	Intergenic	CpG	RTN4RL2	reticulon 4 receptor like 2	protein-coding
	chr1	30851896	30851901	Intergenic	Intergenic	LOC101927851	uncharacterized LOC101927851	ncRNA
	chr7	64499139	64499144	intron (NR_033416, intron 1 of 10)	(CGGGG)n|Simple_repeat|Simple_repeat	KDM2B	lysine demethylase 2B	protein-coding
	chr1	161418144	161418149	Intergenic	CpG	ADAMTS16	ADAM metallopeptidase with thrombospondin type 1 motif 16	protein-coding
	chr16	21513024	21513029	intron (NR_027155, intron 1 of 28)	CpG	EPHB2	EPH receptor B2	protein-coding
	chr1	228768619	228768624	Intergenic	CpG-2319	SYT10	synaptotagmin 10	protein-coding
	chr20	22553293	22553298	intron (NR_001558, intron 1 of 3)	intron (NR_001558, intron 1 of 3)	DOCK7	dedicator of cytokinesis 7	protein-coding
	chr1	2381855	2381860	Intergenic	Intergenic	FAM86JP	family with sequence similarity 86, member A pseudogene	pseudo
	chr6	160783666	160783671	intron (NM_021977, intron 1 of 10)	CpG	CFAP20	cilia and flagella associated protein 20	protein-coding
	chr8	25066638	25066643	intron (NM_024940, intron 1 of 51)	intron (NM_024940, intron 1 of 51)	TMEM41A	transmembrane protein 41A	protein-coding
	chr1	214157544	214157549	intron (NR_037850, intron 1 of 5)	intron (NR_037850, intron 1 of 5)	GEMIN7	gem nuclear organelle associated protein 7	protein-coding
	chr8	12459074	12459079	intron (NR_047662, intron 5 of 8)	CpG-25436	ARRDC2	arrestin domain containing 2	protein-coding
	chr1	16939784	16939789	intron (NM_017940, intron 1 of 28)	CpG	KRTAP5-11	keratin associated protein 5-11	protein-coding
	chr11	89680799	89680804	Intergenic	CpG	NCR3LG1	natural killer cell cytotoxicity receptor 3 ligand 1	protein-coding
	chr9	115845388	115845393	Intergenic	Intergenic	ELN	elastin	protein-coding
	chr1	161432657	161432662	Intergenic	CpG	LGALS17A	galectin 14 pseudogene	pseudo
	chr14	75894816	75894821	promoter-TSS (NM_130469)	promoter-TSS (NM_130469)	TSN	translin	protein-coding
	chr16	46461799	46461804	Intergenic	CpG	RHPN1	rhophilin Rho GTPase binding protein 1	protein-coding
	chr7	143892733	143892738	promoter-TSS (NM_001003702)	promoter-TSS (NM_001003702)	LRRC31	leucine rich repeat containing 31	protein-coding
	chr9	69785295	69785300	Intergenic	CpG	RBL1	RB transcriptional corepressor like 1	protein-coding
	chr9	14498605	14498610	intron (NM_001369459, intron 1 of 11)	intron (NM_001369459, intron 1 of 11)	ACOT11	acyl-CoA thioesterase 11	protein-coding
	chr19	51686239	51686244	Intergenic	Intergenic	CNPY1	canopy FGF signaling regulator 1	protein-coding
	chr1	9887879	9887884	Intergenic	Intergenic	LINC02178	long intergenic non-protein coding RNA 2178	ncRNA
	chr9	115844189	115844194	Intergenic	CpG	NTNG2	netrin G2	protein-coding
	chr5	150914061	150914066	exon (NM_001447, exon 12 of 23)	exon (NM_001447, exon 12 of 23)	FGFR3	fibroblast growth factor receptor 3	protein-coding
	chr1	46269426	46269431	5' UTR (NM_015112, exon 1 of 29)	5' UTR (NM_015112, exon 1 of 29)	KCNK9	potassium two pore domain channel subfamily K member 9	protein-coding
	chr17	55123861	55123866	non-coding (NR_002818, exon 1 of 1)	non-coding (NR_002818, exon 1 of 1)	CXADRP2	CXADR pseudogene 2	pseudo
	chr22	50608488	50608493	promoter-TSS (NR_027691)	promoter-TSS (NR_027691)	ITPRIPL2	ITPRIP like 2	protein-coding
	chr2	132182588	132182593	Intergenic	CpG	POM121L10P	POM121 transmembrane nucleoporin like 10, pseudogene	pseudo
	chr15	81451197	81451202	Intergenic	LTR12C|LTR|ERV1	NTSR1	neurotensin receptor 1	protein-coding
	chr4	40058914	40058919	promoter-TSS (NR_027277)	promoter-TSS (NR_027277)	RSF1	remodeling and spacing factor 1	protein-coding
	chr8	41753836	41753841	intron (NM_001142446, intron 1 of 42)	CpG	LRFN1	leucine rich repeat and fibronectin type III domain containing 1	protein-coding
	chr17	2303200	2303205	intron (NM_020310, intron 1 of 5)	CpG	PLXNB1	plexin B1	protein-coding
	chr20	29551821	29551826	Intergenic	CpG	MCF2L2	MCF.2 cell line derived transforming sequence-like 2	protein-coding
	chr5	178156205	178156210	intron (NM_005649, intron 1 of 4)	CpG	ENDOV	endonuclease V	protein-coding
	chr17	65241950	65241955	promoter-TSS (NM_014877)	promoter-TSS (NM_014877)	LOC100128310	uncharacterized LOC100128310	ncRNA
	chr9	138986827	138986832	intron (NM_144653, intron 1 of 5)	CpG	CHRNA4	cholinergic receptor nicotinic alpha 4 subunit	protein-coding
	chr17	64733765	64733770	intron (NM_002737, intron 10 of 16)	intron (NM_002737, intron 10 of 16)	FAM155A	family with sequence similarity 155 member A	protein-coding
	chr5	94956779	94956784	exon (NM_199243, exon 1 of 1)	exon (NM_199243, exon 1 of 1)	LINC01101	long intergenic non-protein coding RNA 1101	ncRNA
	chr4	191008894	191008899	Intergenic	CpG	PLPP2	phospholipid phosphatase 2	protein-coding
	chr15	23378513	23378518	promoter-TSS (NR_002824)	promoter-TSS (NR_002824)	PPP2R5C	protein phosphatase 2 regulatory subunit B'gamma	protein-coding
	chr10	102429538	102429543	Intergenic	Intergenic	LZTS1	leucine zipper tumor suppressor 1	protein-coding
	chr3	113956037	113956042	5' UTR (NM_007136, exon 1 of 1)	5' UTR (NM_007136, exon 1 of 1)	MROH1	maestro heat like repeat family member 1	protein-coding
	chr8	37654769	37654774	5' UTR (NM_032777, exon 1 of 19)	5' UTR (NM_032777, exon 1 of 19)	METRNL	meteorin like, glial cell differentiation regulator	protein-coding
	chr19	6333664	6333669	promoter-TSS (NM_133492)	promoter-TSS (NM_133492)	ZNF469	zinc finger protein 469	protein-coding
	chr9	65578286	65578291	Intergenic	Intergenic	ACTR2	actin related protein 2	protein-coding
	chr9	32956059	32956064	Intergenic	CpG	LOC101927789	FAU, ubiquitin like and ribosomal protein S30 fusion pseudogene	pseudo
	chr6	167370726	167370731	promoter-TSS (NM_003730)	promoter-TSS (NM_003730)	PYHIN1	pyrin and HIN domain family member 1	protein-coding
	chr6	32806433	32806438	5' UTR (NM_000544, exon 1 of 12)	5' UTR (NM_000544, exon 1 of 12)	LOC100130264	uncharacterized LOC100130264	ncRNA
	chr16	67596606	67596611	promoter-TSS (NR_158165)	promoter-TSS (NR_158165)	TPTEP2	TPTE pseudogene 2	pseudo
	chr17	74270178	74270183	TTS (NM_032134)	TTS (NM_032134)	GSE1	Gse1 coiled-coil protein	protein-coding
	chr19	51107568	51107573	promoter-TSS (NR_004384)	promoter-TSS (NR_004384)	BCL11A	BAF chromatin remodeling complex subunit BCL11A	protein-coding
	chr19	12780626	12780631	promoter-TSS (NM_032332)	promoter-TSS (NM_032332)	ALG10	ALG10 alpha-1,2-glucosyltransferase	protein-coding
	chr1	26560365	26560370	promoter-TSS (NM_022778)	promoter-TSS (NM_022778)	CCIN	calicin	protein-coding
	chr3	120136416	120136421	intron (NM_007085, intron 2 of 10)	intron (NM_007085, intron 2 of 10)	HRAT92	heart tissue-associated transcript 92	ncRNA
	chr8	26436108	26436113	intron (NM_001244604, intron 1 of 13)	CpG-25536	ST6GAL1	ST6 beta-galactoside alpha-2,6-sialyltransferase 1	protein-coding
	chr2	242140789	242140794	intron (NM_001370694, intron 7 of 24)	intron (NM_001370694, intron 7 of 24)	MIR6504	microRNA 6504	ncRNA
	chr4	190999007	190999012	Intergenic	CpG	SCARF1	scavenger receptor class F member 1	protein-coding
	chr21	33245974	33245979	5' UTR (NM_014586, exon 1 of 11)	5' UTR (NM_014586, exon 1 of 11)	METRNL	meteorin like, glial cell differentiation regulator	protein-coding
	chr15	30485053	30485058	Intergenic	Intergenic	ZFHX4	zinc finger homeobox 4	protein-coding
	chr6	170489553	170489558	Intergenic	Intergenic	MRPL23	mitochondrial ribosomal protein L23	protein-coding
	chr6	27706178	27706183	Intergenic	Intergenic	RNF19B	ring finger protein 19B	protein-coding
	chr22	20483743	20483748	intron (NR_136572, intron 3 of 5)	CpG	GNA12	G protein subunit alpha 12	protein-coding
	chr12	56426181	56426186	intron (NM_001351089, intron 9 of 11)	intron (NM_001351089, intron 9 of 11)	TBX5	T-box transcription factor 5	protein-coding
	chr12	130646852	130646857	promoter-TSS (NR_033834)	promoter-TSS (NR_033834)	FAM74A7	family with sequence similarity 74 member A7	ncRNA
	chr10	54170967	54170972	Intergenic	CpG	MYT1L	myelin transcription factor 1 like	protein-coding
	chr1	161591643	161591648	Intergenic	Intergenic	ANP32A	acidic nuclear phosphoprotein 32 family member A	protein-coding
	chr16	32858051	32858056	Intergenic	CpG	ITPKB	inositol-trisphosphate 3-kinase B	protein-coding
	chr7	5322725	5322730	intron (NM_153247, intron 1 of 10)	CpG	RDH14	retinol dehydrogenase 14	protein-coding
	chr7	89841216	89841221	promoter-TSS (NR_110029)	promoter-TSS (NR_110029)	SNX29P2	sorting nexin 29 pseudogene 2	pseudo
	chr6	170558060	170558065	Intergenic	Intergenic	RGS3	regulator of G protein signaling 3	protein-coding
	chr4	190991962	190991967	Intergenic	CpG	LOC100289473	cytoskeleton associated protein 2-like pseudogene	pseudo
	chr3	125932039	125932044	Intergenic	CpG
	chr14	28733663	28733668	Intergenic	Intergenic	PLBD1-AS1	PLBD1 antisense RNA 1	ncRNA
	chr11	17709818	17709823	Intergenic	Intergenic	TFAP2E	transcription factor AP-2 epsilon	protein-coding
	chr17	41437402	41437407	Intergenic	MER41C|LTR|ERV1	MIR1471	microRNA 1471	ncRNA
	chr14	104314180	104314185	promoter-TSS (NM_015316)	intron (NR_038436, intron 1 of 2)	ISM1	isthmin 1	protein-coding
	chr6	31276479	31276484	Intergenic	CpG	SLC66A2	solute carrier family 66 member 2	protein-coding
	chr2	231855910	231855915	intron (NR_033879, intron 4 of 5)	CpG	CPHXL	cytoplasmic polyadenylated homeobox like	protein-coding
	chr13	114433155	114433160	intron (NM_002929, intron 4 of 6)	CpG	TFR2	transferrin receptor 2	protein-coding
	chr16	374431	374436	intron (NM_181050, intron 2 of 9)	intron (NM_181050, intron 2 of 9)	PPP2R1B	protein phosphatase 2 scaffold subunit Abeta	protein-coding
	chr8	25903752	25903757	promoter-TSS (NM_022659)	promoter-TSS (NM_022659)	THEGL	theg spermatid protein like	protein-coding
	chr9	67794326	67794331	promoter-TSS (NR_027422)	promoter-TSS (NR_027422)	PRELID2	PRELI domain containing 2	protein-coding
	chr16	32360272	32360277	Intergenic	CpG	UBN2	ubinuclein 2	protein-coding
	chr18	45052453	45052458	intron (NR_147192, intron 1 of 2)	intron (NR_147192, intron 1 of 2)	SNHG20	small nucleolar RNA host gene 20	ncRNA
	chr8	140716197	140716202	promoter-TSS (NR_104210)	promoter-TSS (NR_104210)	SLC25A1	solute carrier family 25 member 1	protein-coding
	chr2	26407307	26407312	exon (NM_001191033, exon 3 of 6)	exon (NM_001191033, exon 3 of 6)	PARM1	prostate androgen-regulated mucin-like protein 1	protein-coding
	chr9	41474045	41474050	Intergenic	MER67B|LTR|ERV1	BAIAP2-DT	BAIAP2 divergent transcript	ncRNA
	chr2	219748377	219748382	intron (NM_025216, intron 2 of 3)	CpG	KIAA0232	KIAA0232	protein-coding
	chr19	48946889	48946894	exon (NM_000836, exon 13 of 13)	exon (NM_000836, exon 13 of 13)	NRXN2	neurexin 2	protein-coding
	chr10	135383236	135383241	non-coding (NR_033789, exon 1 of 2)	non-coding (NR_033789, exon 1 of 2)	LINC00334	long intergenic non-protein coding RNA 334	ncRNA
	chr14	97263934	97263939	intron (NM_003384, intron 1 of 12)	CpG	RNF24	ring finger protein 24	protein-coding
	chr5	140201567	140201572	exon (NM_031501, exon 1 of 1)	exon (NM_031501, exon 1 of 1)	KCNC1	potassium voltage-gated channel subfamily C member 1	protein-coding
	chr19	41641450	41641455	Intergenic	CpG	GTF2IRD1	GTF2I repeat domain containing 1	protein-coding
	chr1	17248368	17248373	promoter-TSS (NM_014675)	promoter-TSS (NM_014675)	RBFOX1	RNA binding fox-1 homolog 1	protein-coding
	chr11	94473703	94473708	promoter-TSS (NR_135093)	promoter-TSS (NR_135093)	PSMD12	proteasome 26S subunit, non-ATPase 12	protein-coding
	chr9	66571172	66571177	Intergenic	CpG	NAP1L4	nucleosome assembly protein 1 like 4	protein-coding
	chr1	27425117	27425122	TTS (NM_003047)	TTS (NM_003047)	ACSF3	acyl-CoA synthetase family member 3	protein-coding
	chr6	58147805	58147810	Intergenic	Intergenic	DBNDD1	dysbindin domain containing 1	protein-coding
	chr7	72569124	72569129	non-coding (NR_003580, exon 1 of 24)	non-coding (NR_003580, exon 1 of 24)	SNORA59B	small nucleolar RNA, H/ACA box 59B	snoRNA
	chr13	24477442	24477447	Intergenic	CpG	HRCT1	histidine rich carboxyl terminus 1	protein-coding
	chr17	21906183	21906188	intron (NR_027084, intron 1 of 1)	SST1|Satellite|centr	ADORA2A	adenosine A2a receptor	protein-coding
	chr18	77164381	77164386	intron (NM_001278673, intron 1 of 8)	intron (NM_001278673, intron 1 of 8)	TCERG1L	transcription elongation regulator 1 like	protein-coding
	chr18	75612271	75612276	Intergenic	GC_rich|Low_complexity|Low_complexity	EPHB3	EPH receptor B3	protein-coding
	chr13	113819046	113819051	intron (NM_001256134, intron 6 of 8)	intron (NM_001256134, intron 6 of 8)	COL5A1-AS1	COL5A1 antisense RNA 1	ncRNA
	chr21	9825861	9825866	promoter-TSS (NR_037421)	promoter-TSS (NR_037421)	LNCPRESS1	lncRNA p53 regulated and ESC associated 1	ncRNA
	chr19	1438514	1438519	promoter-TSS (NM_001308226)	promoter-TSS (NM_001308226)	BRSK2	BR serine/threonine kinase 2	protein-coding
	chr19	3096285	3096290	intron (NM_002067, intron 1 of 6)	intron (NM_002067, intron 1 of 6)	RCC2	regulator of chromosome condensation 2	protein-coding
	chr1	161439215	161439220	Intergenic	CpG	LOC729296	uncharacterized LOC729296	ncRNA
	chr9	44990094	44990099	promoter-TSS (NR_027421)	promoter-TSS (NR_027421)	SLC6A19	solute carrier family 6 member 19	protein-coding
	chr10	135480689	135480694	Intergenic	CpG	EIF3K	eukaryotic translation initiation factor 3 subunit K	protein-coding
	chr1	33116543	33116548	promoter-TSS (NM_001366268)	promoter-TSS (NM_001366268)	MIR1257	microRNA 1257	ncRNA
	chr6	107956198	107956203	exon (NM_018013, exon 6 of 7)	exon (NM_018013, exon 6 of 7)	TCEA2	transcription elongation factor A2	protein-coding
	chr20	56710642	56710647	Intergenic	Intergenic	UBE3C	ubiquitin protein ligase E3C	protein-coding
	chr11	5960017	5960022	Intergenic	Intergenic	NOTCH2NLR	notch 2 N-terminal like R	pseudo
	chr1	147551438	147551443	intron (NR_146087, intron 1 of 7).2	LTR12C|LTR|ERV1	CYTH4	cytohesin 4	protein-coding
	chr8	30769869	30769874	intron (NM_001350162, intron 1 of 10)	CpG	RGS20	regulator of G protein signaling 20	protein-coding
	chr15	93632551	93632556	promoter-TSS (NM_001166287)	promoter-TSS (NM_001166287)	NXPH1	neurexophilin 1	protein-coding
	chr1	146549438	146549443	intron (NM_001351365, intron 73 of 94)	MER20|DNA|hAT-Charlie	SYPL1	synaptophysin like 1	protein-coding
	chr1	19991760	19991765	5' UTR (NM_000871, exon 1 of 3)	5' UTR (NM_000871, exon 1 of 3)	EFR3B	EFR3 homolog B	protein-coding
	chr7	102155737	102155742	intron (NM_001277335, intron 1 of 19)	intron (NM_001277335, intron 1 of 19)	SLC12A4	solute carrier family 12 member 4	protein-coding
	chr9	115838747	115838752	Intergenic	CpG	C12orf42	chromosome 12 open reading frame 42	protein-coding
	chr19	720270	720275	intron (NM_001040134, intron 1 of 7)	CpG	KCNIP3	potassium voltage-gated channel interacting protein 3	protein-coding
	chr9	39817748	39817753	Intergenic	CpG	ZNF718	zinc finger protein 718	protein-coding
	chr4	191003712	191003717	Intergenic	CpG	ZBTB7A	zinc finger and BTB domain containing 7A	protein-coding
	chr11	44346438	44346443	Intergenic	Intergenic	CNGB1	cyclic nucleotide gated channel beta 1	protein-coding
	chr16	14827410	14827415	Intergenic	CpG	NEFH	neurofilament heavy	protein-coding
	chr14	33408138	33408143	promoter-TSS (NM_001164749)	promoter-TSS (NM_001164749)	C1orf61	chromosome 1 open reading frame 61	protein-coding
	chr22	47009870	47009875	intron (NM_001366660, intron 1 of 17)	intron (NM_001366660, intron 1 of 17)	TBC1D24	TBC1 domain family member 24	protein-coding
	chr7	389474	389479	Intergenic	Intergenic	MAST2	microtubule associated serine/threonine kinase 2	protein-coding
	chr15	20678435	20678440	intron (NR_036432, intron 2 of 25)	intron (NR_036432, intron 2 of 25)	CDC25A	cell division cycle 25A	protein-coding
	chr3	47021437	47021442	intron (NM_015175, intron 1 of 53)	(CCCCG)n|Simple_repeat|Simple_repeat	UPP1	uridine phosphorylase 1	protein-coding
	chr7	148680406	148680411	promoter-TSS (NR_004392)	promoter-TSS (NR_004392)	ADIPOQ-AS1	ADIPOQ antisense RNA 1	ncRNA
	chr16	86528735	86528740	intron (NR_036444, intron 1 of 3)	CpG	FRAT2	FRAT regulator of WNT signaling pathway 2	protein-coding
	chr4	191007012	191007017	Intergenic	CpG	YIPF2	Yip1 domain family member 2	protein-coding
	chr3	32156186	32156191	intron (NM_015141, intron 1 of 7)	LTR12|LTR|ERV1	IRF2BP2	interferon regulatory factor 2 binding protein 2	protein-coding
	chr19	17000412	17000417	exon (NM_003950, exon 2 of 2)	exon (NM_003950, exon 2 of 2)	APC2	APC regulator of WNT signaling pathway 2	protein-coding
	chr1	36590734	36590739	promoter-TSS (NM_005202)	promoter-TSS (NM_005202)	TSHZ3	teashirt zinc finger homeobox 3	protein-coding
	chr2	27603488	27603493	promoter-TSS (NM_001201459)	promoter-TSS (NM_001201459)	PTX4	pentraxin 4	protein-coding
	chr5	60628235	60628240	exon (NM_020928, exon 1 of 14)	exon (NM_020928, exon 1 of 14)	EMX1	empty spiracles homeobox 1	protein-coding
	chr4	4145524	4145529	Intergenic	CpG
	chr16	83716649	83716654	intron (NM_001220490, intron 9 of 12)	intron (NM_001220490, intron 9 of 12)	NPR1	natriuretic peptide receptor 1	protein-coding
	chr9	67791853	67791858	Intergenic	SST1|Satellite|centr	OSBPL5	oxysterol binding protein like 5	protein-coding
	chr2	25355254	25355259	intron (NM_014971, intron 10 of 22)	intron (NM_014971, intron 10 of 22)	PEG3-AS1	PEG3 antisense RNA 1	ncRNA
	chr2	228337757	228337762	TTS (NR_049888)	TTS (NR_049888)	CABP1	calcium binding protein 1	protein-coding
	chr2	43037193	43037198	Intergenic	CpG	DNAJC22	DnaJ heat shock protein family (Hsp40) member C22	protein-coding
	chr16	84178383	84178388	promoter-TSS (NM_178452)	promoter-TSS (NM_178452)	TINAGL1	tubulointerstitial nephritis antigen like 1	protein-coding
	chr18	9137254	9137259	promoter-TSS (NR_110771)	promoter-TSS (NR_110771)	B3GNTL1	UDP-GlcNAc:betaGal beta-1,3-N-acetylglucosaminyltransferase like 1	protein-coding
	chr5	180524971	180524976	Intergenic	CpG	ABHD17A	abhydrolase domain containing 17A	protein-coding
	chr2	10092242	10092247	intron (NM_198182, intron 1 of 15)	CpG	TBL3	transducin beta like 3	protein-coding
	chr5	142473678	142473683	intron (NR_146198, intron 17 of 22)	HERVIP10FH-int|LTR|ERV1	MRPS26	mitochondrial ribosomal protein S26	protein-coding
	chr16	28758688	28758693	Intergenic	CpG	DMRTB1	DMRT like family B with proline rich C-terminal 1	protein-coding
	chr16	73081603	73081608	intron (NM_006885, intron 1 of 9)	CpG	VPREB1	V-set pre-B cell surrogate light chain 1	protein-coding
	chr4	187066139	187066144	promoter-TSS (NM_015398)	promoter-TSS (NM_015398)	MIR4539	microRNA 4539	ncRNA
	chr1	110453696	110453701	intron (NM_172210, intron 1 of 8)	CpG	LRRC14	leucine rich repeat containing 14	protein-coding
	chr7	103630686	103630691	promoter-TSS (NM_005045)	promoter-TSS (NM_005045)	TYROBP	TYRO protein tyrosine kinase binding protein	protein-coding
	chr11	311265	311270	Intergenic	CpG	LRRC47	leucine rich repeat containing 47	protein-coding
	chr7	155665436	155665441	Intergenic	Intergenic	WDR66	WD repeat domain 66	protein-coding
	chr2	65197319	65197324	Intergenic	LTR12C|LTR|ERV1	ACAP3	ArfGAP with coiled-coil, ankyrin repeat and PH domains 3	protein-coding
	chr22	51039110	51039115	promoter-TSS (NM_012324)	promoter-TSS (NM_012324)	FFAR4	free fatty acid receptor 4	protein-coding
	chr1	228773047	228773052	Intergenic	CpG-2319	LOC105373100	uncharacterized LOC105373100	ncRNA
	chr8	21906688	21906693	TTS (NM_001304478)	TTS (NM_001304478)	MIR590	microRNA 590	ncRNA
	chr7	134854975	134854980	promoter-TSS (NM_001243753)	promoter-TSS (NM_001243753)	FGFR3	fibroblast growth factor receptor 3	protein-coding
	chr1	112348406	112348411	intron (NM_172198, intron 2 of 6)	intron (NM_172198, intron 2 of 6)	KRT42P	keratin 42 pseudogene	pseudo
	chr15	20544635	20544640	Intergenic	Intergenic	SEC16A	SEC16 homolog A, endoplasmic reticulum export factor	protein-coding
	chr5	56247702	56247707	intron (NM_152622, intron 1 of 12)	CpG	CISTR	chondrogenesis-associated transcript	ncRNA
	chr1	228746256	228746261	promoter-TSS (NR_023363)	promoter-TSS (NR_023363)	ARFGEF1	ADP ribosylation factor guanine nucleotide exchange factor 1	protein-coding
	chr18	8705678	8705683	intron (NR_120598, intron 1 of 1)	CpG	CDK5R1	cyclin dependent kinase 5 regulatory subunit 1	protein-coding
	chr17	77254269	77254274	intron (NM_001082575, intron 3 of 14)	intron (NM_001082575, intron 3 of 14)	PCYT2	phosphate cytidylyltransferase 2, ethanolamine	protein-coding
	chr11	74952162	74952167	exon (NM_001195528, exon 1 of 1)	exon (NM_001195528, exon 1 of 1)	RAB7A	RAB7A, member RAS oncogene family	protein-coding
	chr1	931720	931725	Intergenic	Intergenic	LINC01661	long intergenic non-protein coding RNA 1661	ncRNA
	chr20	234295	234300	Intergenic	MER4E|LTR|ERV1	AHNAK2	AHNAK nucleoprotein 2	protein-coding
	chr14	65878806	65878811	promoter-TSS (NR_038170)	promoter-TSS (NR_038170)	SSU72	SSU72 homolog, RNA polymerase II CTD phosphatase	protein-coding
	chr15	83024475	83024480	intron (NR_004847, intron 1 of 4).2	CpG	BLOC1S3	biogenesis of lysosomal organelles complex 1 subunit 3	protein-coding
	chr21	32931227	32931232	promoter-TSS (NM_001321023)	promoter-TSS (NM_001321023)	LOC105274304	uncharacterized LOC105274304	ncRNA
	chr6	96969570	96969575	promoter-TSS (NM_015323)	promoter-TSS (NM_015323)	ALX3	ALX homeobox 3	protein-coding
	chr2	3653250	3653255	promoter-TSS (NM_001255986)	promoter-TSS (NM_001255986)	GLRX3	glutaredoxin 3	protein-coding
	chr15	34875426	34875431	intron (NR_027410, intron 1 of 23)	CpG	C19orf53	chromosome 19 open reading frame 53	protein-coding
	chr1	161439736	161439741	Intergenic	CpG	ANKRD17	ankyrin repeat domain 17	protein-coding
	chr12	12869968	12869973	promoter-TSS (NM_004064)	promoter-TSS (NM_004064)	LINC01234	long intergenic non-protein coding RNA 1234	ncRNA
	chr16	86531597	86531602	intron (NR_036444, intron 1 of 3)	CpG	C8orf37	chromosome 8 open reading frame 37	protein-coding
	chr11	120415820	120415825	intron (NM_014619, intron 1 of 20)	intron (NM_014619, intron 1 of 20)	ADORA1	adenosine A1 receptor	protein-coding
	chr4	64455751	64455756	Intergenic	L1PA6|LINE|L1	MIMT1	MER1 repeat containing imprinted transcript 1	ncRNA
	chr4	36246045	36246050	promoter-TSS (NM_015230)	promoter-TSS (NM_015230)	ONECUT3	one cut homeobox 3	protein-coding
	chr9	70717862	70717867	Intergenic	Intergenic	LINC01787	long intergenic non-protein coding RNA 1787	ncRNA
	chr19	1725739	1725744	Intergenic	CpG	SMARCD3	SWI/SNF related, matrix associated, actin dependent regulator of chromatin, subfamily d, member 3	protein-coding
	chr16	85784631	85784636	promoter-TSS (NM_206967)	promoter-TSS (NM_206967)	HPD	4-hydroxyphenylpyruvate dioxygenase	protein-coding
	chr15	50899968	50899973	intron (NR_149154, intron 19 of 37)	AluSx|SINE|Alu	NDUFV2	NADH:ubiquinone oxidoreductase core subunit V2	protein-coding
	chr17	48071136	48071141	intron (NM_005220, intron 1 of 2)	CpG-10858	PYCR2	pyrroline-5-carboxylate reductase 2	protein-coding
	chr10	135487308	135487313	Intergenic	CpG	NOXO1	NADPH oxidase organizer 1	protein-coding
	chr1	47882517	47882522	exon (NM_012186, exon 1 of 1)	exon (NM_012186, exon 1 of 1)	NSMAF	neutral sphingomyelinase activation associated factor	protein-coding
	chr10	135483999	135484004	Intergenic	CpG	LOC100996583	uncharacterized LOC100996583	ncRNA
	chr1	228766378	228766383	Intergenic	CpG-2319	LINC02572	long intergenic non-protein coding RNA 2572	ncRNA
	chr5	177434443	177434448	promoter-TSS (NR_149722)	promoter-TSS (NR_149722)	GUCA2A	guanylate cyclase activator 2A	protein-coding
	chr1	146551966	146551971	intron (NM_001351365, intron 73 of 94)	intron (NM_001351365, intron 73 of 94)	LOC105372397	uncharacterized LOC105372397	ncRNA
	chr8	38759260	38759265	intron (NM_021623, intron 1 of 12)	CpG	IGF2BP1	insulin like growth factor 2 mRNA binding protein 1	protein-coding
	chr9	43179126	43179131	Intergenic	Intergenic	MIR595	microRNA 595	ncRNA
	chr1	1149476	1149481	promoter-TSS (NM_003327)	promoter-TSS (NM_003327)	IQCA1L	IQ motif containing with AAA domain 1 like	protein-coding
	chr1	16973724	16973729	non-coding (NR_027504, exon 5 of 14)	non-coding (NR_027504, exon 5 of 14)	LINC01287	long intergenic non-protein coding RNA 1287	ncRNA
	chr1	1002737	1002742	TTS (NR_148960)	TTS (NR_148960)	RCN2	reticulocalbin 2	protein-coding
	chr13	101628281	101628286	intron (NR_047687, intron 2 of 7)	LTR12C|LTR|ERV1	LINC02247	long intergenic non-protein coding RNA 2247	ncRNA
	chr3	73673364	73673369	exon (NM_015009, exon 1 of 10)	exon (NM_015009, exon 1 of 10)	ZNF213	zinc finger protein 213	protein-coding
	chr4	190989124	190989129	TTS (NR_121644)	TTS (NR_121644)	COPS9	COP9 signalosome subunit 9	protein-coding
	chr20	62368803	62368808	intron (NM_017806, intron 1 of 5)	intron (NM_017806, intron 1 of 5)	TBC1D14	TBC1 domain family member 14	protein-coding
	chr5	140593940	140593945	exon (NM_018933, exon 1 of 1)	exon (NM_018933, exon 1 of 1)	SEC16A	SEC16 homolog A, endoplasmic reticulum export factor	protein-coding
	chr6	163570282	163570287	intron (NM_001080379, intron 4 of 4)	CpG	CTSL	cathepsin L	protein-coding
	chr2	92262460	92262465	Intergenic	CpG	LOC102724579	uncharacterized LOC102724579	ncRNA
	chr1	109258658	109258663	intron (NM_001144937, intron 2 of 12)	intron (NM_001144937, intron 2 of 12)	LINC01249	long intergenic non-protein coding RNA 1249	ncRNA
	chr4	780967	780972	intron (NM_006651, intron 3 of 3)	intron (NM_006651, intron 3 of 3)	ACLY	ATP citrate lyase	protein-coding
	chr1	228746219	228746224	promoter-TSS (NR_023363)	promoter-TSS (NR_023363)	LOC101927190	uncharacterized LOC101927190	ncRNA
	chr1	16974325	16974330	non-coding (NR_027504, exon 7 of 14)	non-coding (NR_027504, exon 7 of 14)	TRAPPC11	trafficking protein particle complex 11	protein-coding
	chr17	16310835	16310840	Intergenic	CpG	LINC02038	long intergenic non-protein coding RNA 2038	ncRNA
	chr19	39798855	39798860	exon (NM_020862, exon 2 of 2)	exon (NM_020862, exon 2 of 2)	PODNL1	podocan like 1	protein-coding
	chr4	190992421	190992426	Intergenic	CpG	ALG10	ALG10 alpha-1,2-glucosyltransferase	protein-coding
	chr10	46762716	46762721	intron (NR_003611, intron 1 of 8)	CpG	MFSD6L	major facilitator superfamily domain containing 6 like	protein-coding
	chr10	88123103	88123108	intron (NM_017551, intron 2 of 15)	CpG	LINC01970	long intergenic non-protein coding RNA 1970	ncRNA
[truncated: 36 more rows]

## Sheet: Supplementary Table 4B
	Supplementary Table 4B. Top 1,000 markers from SHAP of lung cancer model
[truncated: 1,002 more rows]

[truncated: 4 more sheets: Supplementary Table 5, Supplementary Table 6, Supplementary Table 7, Supplementary Table 8]
